# Supplementary material for: Exceptional water production yield enabled by batch-processed portable water harvester in semi-arid climate
Source: Nat Commun. 2022 Sep 15;13:5406. doi: 10.1038/s41467-022-33062-w (PMC9478113; doi:10.1038/s41467-022-33062-w)
Supplement: Supplementary file 3 — Source Data [file 41467_2022_33062_MOESM3_ESM.xlsx]

## Sheet: Figure 1a
2θ(°)	Intensity (a.u.)	2θ(°)	Intensity (a.u.)	2θ(°)	Intensity (a.u.)	2θ(°)	Intensity (a.u.)
	30 °C		60 °C		90 °C		110 °C
10	0.38949	10	0.94067	10	1.52135	10	2.19263
10.0197	0.34041	10.0197	0.91602	10.0197	1.52422	10.0197	2.20184
10.0394	0.35497	10.0394	0.93099	10.0394	1.50437	10.0394	2.18094
10.0591	0.36384	10.0591	0.93597	10.0591	1.51646	10.0591	2.2061
10.0788	0.37239	10.0788	0.948	10.0788	1.5038	10.0788	2.18944
10.0984	0.37175	10.0984	0.90018	10.0984	1.51847	10.0984	2.19688
10.1181	0.36922	10.1181	0.94008	10.1181	1.50667	10.1181	2.19086
10.1378	0.34389	10.1378	0.92277	10.1378	1.51991	10.1378	2.20007
10.1575	0.37144	10.1575	0.92776	10.1575	1.5294	10.1575	2.17456
10.1772	0.33471	10.1772	0.92189	10.1772	1.52192	10.1772	2.17633
10.1969	0.35782	10.1969	0.92365	10.1969	1.51473	10.1969	2.18413
10.2166	0.35307	10.2166	0.92189	10.2166	1.49891	10.2166	2.19582
10.2363	0.35529	10.2363	0.90311	10.2363	1.51444	10.2363	2.16216
10.256	0.33122	10.256	0.91749	10.256	1.51329	10.256	2.17704
10.2757	0.34674	10.2757	0.91602	10.2757	1.49804	10.2757	2.18306
10.2953	0.35814	10.2953	0.92658	10.2953	1.50926	10.2953	2.16641
10.315	0.35402	10.315	0.91191	10.315	1.513	10.315	2.17172
10.3347	0.3556	10.3347	0.9125	10.3347	1.50725	10.3347	2.17633
10.3544	0.34516	10.3544	0.93304	10.3544	1.5038	10.3544	2.15719
10.3741	0.34642	10.3741	0.92101	10.3741	1.50955	10.3741	2.14834
10.3938	0.33724	10.3938	0.91455	10.3938	1.51128	10.3938	2.14656
10.4135	0.32647	10.4135	0.90604	10.4135	1.4992	10.4135	2.16818
10.4332	0.3556	10.4332	0.89783	10.4332	1.50207	10.4332	2.1455
10.4528	0.34959	10.4528	0.92453	10.4528	1.49718	10.4528	2.17031
10.4725	0.32996	10.4725	0.90223	10.4725	1.50811	10.4725	2.13735
10.4922	0.33249	10.4922	0.9081	10.4922	1.49689	10.4922	2.16003
10.5119	0.33376	10.5119	0.90839	10.5119	1.50639	10.5119	2.14267
10.5316	0.34136	10.5316	0.91426	10.5316	1.48884	10.5316	2.15542
10.5513	0.34547	10.5513	0.89666	10.5513	1.50092	10.5513	2.15365
10.571	0.31824	10.571	0.90986	10.571	1.49229	10.571	2.15259
10.5907	0.34136	10.5907	0.90135	10.5907	1.49172	10.5907	2.15967
10.6104	0.33059	10.6104	0.90869	10.6104	1.50236	10.6104	2.1416
10.6301	0.34326	10.6301	0.89401	10.6301	1.48941	10.6301	2.16676
10.6497	0.33629	10.6497	0.90399	10.6497	1.49315	10.6497	2.15152
10.6694	0.32141	10.6694	0.90047	10.6694	1.49661	10.6694	2.1455
10.6891	0.32046	10.6891	0.90458	10.6891	1.48855	10.6891	2.13912
10.7088	0.33724	10.7088	0.90516	10.7088	1.5061	10.7088	2.15294
10.7285	0.33059	10.7285	0.89519	10.7285	1.49287	10.7285	2.14904
10.7482	0.31634	10.7482	0.88668	10.7482	1.49833	10.7482	2.16074
10.7679	0.31824	10.7679	0.90516	10.7679	1.49056	10.7679	2.16428
10.7876	0.31761	10.7876	0.91984	10.7876	1.48941	10.7876	2.14834
10.8072	0.34357	10.8072	0.89401	10.8072	1.47733	10.8072	2.13381
10.8269	0.34167	10.8269	0.8855	10.8269	1.49603	10.8269	2.137
10.8466	0.33154	10.8466	0.88991	10.8466	1.48021	10.8466	2.14231
10.8663	0.32552	10.8663	0.89636	10.8663	1.49603	10.8663	2.14904
10.886	0.31761	10.886	0.9169	10.886	1.48711	10.886	2.13629
10.9057	0.33756	10.9057	0.89108	10.9057	1.49718	10.9057	2.14231
10.9254	0.31507	10.9254	0.88433	10.9254	1.49056	10.9254	2.14089
10.9451	0.32077	10.9451	0.91397	10.9451	1.47532	10.9451	2.1494
10.9648	0.33851	10.9648	0.89988	10.9648	1.49689	10.9648	2.13168
10.9845	0.32837	10.9845	0.89225	10.9845	1.48769	10.9845	2.14975
11.0041	0.32616	11.0041	0.8902	11.0041	1.48107	11.0041	2.15152
11.0238	0.32457	11.0238	0.88374	11.0238	1.4851	11.0238	2.13664
11.0435	0.31191	11.0435	0.88521	11.0435	1.48941	11.0435	2.14125
11.0632	0.31064	11.0632	0.88052	11.0632	1.471	11.0632	2.15259
11.0829	0.33217	11.0829	0.89783	11.0829	1.47934	11.0829	2.15578
11.1026	0.31539	11.1026	0.89225	11.1026	1.4851	11.1026	2.13133
11.1223	0.31951	11.1223	0.89284	11.1223	1.49459	11.1223	2.13274
11.142	0.29702	11.142	0.87876	11.142	1.49344	11.142	2.14054
11.1617	0.30399	11.1617	0.88374	11.1617	1.50121	11.1617	2.12707
11.1814	0.31159	11.1814	0.899	11.1814	1.50495	11.1814	2.1331
11.201	0.32394	11.201	0.88316	11.201	1.47532	11.201	2.12991
11.2207	0.30557	11.2207	0.88198	11.2207	1.47934	11.2207	2.13877
11.2404	0.31476	11.2404	0.87905	11.2404	1.46381	11.2404	2.1416
11.2601	0.31824	11.2601	0.87347	11.2601	1.47071	11.2601	2.14834
11.2798	0.32869	11.2798	0.88316	11.2798	1.47589	11.2798	2.11467
11.2995	0.31381	11.2995	0.9081	11.2995	1.46151	11.2995	2.11573
11.3192	0.31317	11.3192	0.87876	11.3192	1.47791	11.3192	2.14656
11.3389	0.30177	11.3389	0.88639	11.3389	1.47417	11.3389	2.12672
11.3585	0.31064	11.3585	0.87523	11.3585	1.48625	11.3585	2.13381
11.3782	0.31349	11.3782	0.88257	11.3782	1.47647	11.3782	2.14373
11.3979	0.31317	11.3979	0.89372	11.3979	1.48596	11.3979	2.13452
11.4176	0.30716	11.4176	0.86849	11.4176	1.48078	11.4176	2.13203
11.4373	0.31476	11.4373	0.87113	11.4373	1.47071	11.4373	2.10439
11.457	0.30051	11.457	0.87846	11.457	1.47532	11.457	2.13345
11.4767	0.29449	11.4767	0.88198	11.4767	1.47992	11.4767	2.11751
11.4964	0.30304	11.4964	0.88374	11.4964	1.47158	11.4964	2.13097
11.5161	0.31507	11.5161	0.88228	11.5161	1.49603	11.5161	2.11467
11.5358	0.30937	11.5358	0.88052	11.5358	1.45863	11.5358	2.12211
11.5554	0.31634	11.5554	0.88727	11.5554	1.48366	11.5554	2.12849
11.5751	0.31697	11.5751	0.88873	11.5751	1.47273	11.5751	2.12388
11.5948	0.31412	11.5948	0.88198	11.5948	1.46554	11.5948	2.12636
11.6145	0.29576	11.6145	0.87641	11.6145	1.47848	11.6145	2.11184
11.6342	0.31824	11.6342	0.8811	11.6342	1.47129	11.6342	2.11751
11.6539	0.29797	11.6539	0.86819	11.6539	1.46208	11.6539	2.12566
11.6736	0.30272	11.6736	0.88991	11.6736	1.46985	11.6736	2.12282
11.6933	0.29544	11.6933	0.87025	11.6933	1.47704	11.6933	2.12672
11.7129	0.31159	11.7129	0.87113	11.7129	1.48021	11.7129	2.12105
11.7326	0.28721	11.7326	0.86673	11.7326	1.47676	11.7326	2.12105
11.7523	0.30336	11.7523	0.87347	11.7523	1.47733	11.7523	2.14196
11.772	0.29512	11.772	0.85646	11.772	1.43331	11.772	2.12636
11.7917	0.31539	11.7917	0.86878	11.7917	1.47302	11.7917	2.11503
11.8114	0.30652	11.8114	0.87553	11.8114	1.47848	11.8114	2.09164
11.8311	0.30336	11.8311	0.86673	11.8311	1.47129	11.8311	2.11538
11.8508	0.30051	11.8508	0.87083	11.8508	1.45259	11.8508	2.11573
11.8705	0.30082	11.8705	0.87142	11.8705	1.47532	11.8705	2.12955
11.8902	0.29987	11.8902	0.87054	11.8902	1.44914	11.8902	2.12211
11.9098	0.28689	11.9098	0.87817	11.9098	1.46036	11.9098	2.10121
11.9295	0.30114	11.9295	0.87377	11.9295	1.46266	11.9295	2.11857
11.9492	0.28246	11.9492	0.87435	11.9492	1.45374	11.9492	2.12105
11.9689	0.28562	11.9689	0.87259	11.9689	1.45317	11.9689	2.1129
11.9886	0.32521	11.9886	0.87729	11.9886	1.47532	11.9886	2.11254
12.0083	0.28752	12.0083	0.85822	12.0083	1.471	12.0083	2.11609
12.028	0.28182	12.028	0.85763	12.028	1.47186	12.028	2.11538
12.0477	0.30051	12.0477	0.87523	12.0477	1.46438	12.0477	2.11503
12.0674	0.29227	12.0674	0.8635	12.0674	1.46323	12.0674	2.11786
12.087	0.27486	12.087	0.8632	12.087	1.46295	12.087	2.11325
12.1067	0.29829	12.1067	0.87347	12.1067	1.45949	12.1067	2.1051
12.1264	0.28879	12.1264	0.8632	12.1264	1.45806	12.1264	2.11432
12.1461	0.27549	12.1461	0.87993	12.1461	1.47158	12.1461	2.10439
12.1658	0.29481	12.1658	0.88639	12.1658	1.45489	12.1658	2.10369
12.1855	0.29512	12.1855	0.87553	12.1855	1.46525	12.1855	2.08313
12.2052	0.29829	12.2052	0.86379	12.2052	1.46985	12.2052	2.12353
12.2249	0.29829	12.2249	0.87582	12.2249	1.45978	12.2249	2.10936
12.2446	0.29544	12.2446	0.87025	12.2446	1.4641	12.2446	2.10581
12.2643	0.28182	12.2643	0.8679	12.2643	1.46323	12.2643	2.11148
12.2839	0.28752	12.2839	0.86438	12.2839	1.48165	12.2839	2.13203
12.3036	0.30051	12.3036	0.87641	12.3036	1.4523	12.3036	2.10369
12.3233	0.28879	12.3233	0.84736	12.3233	1.44799	12.3233	2.08242
12.343	0.29766	12.343	0.8588	12.343	1.45374	12.343	2.109
12.3627	0.28689	12.3627	0.84707	12.3627	1.46208	12.3627	2.09093
12.3824	0.29417	12.3824	0.87905	12.3824	1.4477	12.3824	2.09483
12.4021	0.29544	12.4021	0.86408	12.4021	1.471	12.4021	2.12955
12.4218	0.28024	12.4218	0.86731	12.4218	1.46438	12.4218	2.11148
12.4414	0.29386	12.4414	0.8588	12.4414	1.45518	12.4414	2.12424
12.4611	0.30146	12.4611	0.86262	12.4611	1.46726	12.4611	2.0966
12.4808	0.29164	12.4808	0.85851	12.4808	1.43418	12.4808	2.10723
12.5005	0.26694	12.5005	0.8723	12.5005	1.45403	12.5005	2.1051
12.5202	0.29386	12.5202	0.88198	12.5202	1.43964	12.5202	2.11077
12.5399	0.29512	12.5399	0.87259	12.5399	1.44252	12.5399	2.11148
12.5596	0.27169	12.5596	0.86379	12.5596	1.45662	12.5596	2.11361
12.5793	0.28531	12.5793	0.86614	12.5793	1.4523	12.5793	2.10546
12.599	0.29829	12.599	0.86115	12.599	1.45317	12.599	2.10156
12.6187	0.28594	12.6187	0.86232	12.6187	1.46007	12.6187	2.08987
12.6383	0.29702	12.6383	0.86379	12.6383	1.45604	12.6383	2.09695
12.658	0.29734	12.658	0.85734	12.658	1.44396	12.658	2.10369
12.6777	0.28784	12.6777	0.85939	12.6777	1.47445	12.6777	2.109
12.6974	0.30051	12.6974	0.86761	12.6974	1.47043	12.6974	2.11467
12.7171	0.26947	12.7171	0.86731	12.7171	1.45432	12.7171	2.09554
12.7368	0.28657	12.7368	0.8632	12.7368	1.43907	12.7368	2.09766
12.7565	0.26282	12.7565	0.85763	12.7565	1.44453	12.7565	2.1005
12.7762	0.26757	12.7762	0.86379	12.7762	1.46554	12.7762	2.08632
12.7958	0.29322	12.7958	0.85587	12.7958	1.46295	12.7958	2.12601
12.8155	0.27897	12.8155	0.87142	12.8155	1.45173	12.8155	2.0966
12.8352	0.27834	12.8352	0.84795	12.8352	1.47071	12.8352	2.1051
12.8549	0.29766	12.8549	0.85704	12.8549	1.45403	12.8549	2.10688
12.8746	0.27612	12.8746	0.87171	12.8746	1.44108	12.8746	2.09164
12.8943	0.27422	12.8943	0.85235	12.8943	1.45949	12.8943	2.08703
12.914	0.27676	12.914	0.85117	12.914	1.44914	12.914	2.10652
12.9337	0.27391	12.9337	0.87553	12.9337	1.45691	12.9337	2.10014
12.9534	0.29259	12.9534	0.84883	12.9534	1.44799	12.9534	2.10581
12.9731	0.28942	12.9731	0.85469	12.9731	1.43677	12.9731	2.07746
12.9927	0.27802	12.9927	0.86408	12.9927	1.46323	12.9927	2.0842
13.0124	0.29227	13.0124	0.84883	13.0124	1.44569	13.0124	2.09235
13.0321	0.28752	13.0321	0.82946	13.0321	1.45633	13.0321	2.09128
13.0518	0.28531	13.0518	0.84619	13.0518	1.44338	13.0518	2.09802
13.0715	0.28404	13.0715	0.8679	13.0715	1.46841	13.0715	2.11113
13.0912	0.29196	13.0912	0.85499	13.0912	1.45029	13.0912	2.09128
13.1109	0.27802	13.1109	0.84472	13.1109	1.44569	13.1109	2.08597
13.1306	0.27391	13.1306	0.85587	13.1306	1.45144	13.1306	2.0888
13.1503	0.28911	13.1503	0.85235	13.1503	1.4313	13.1503	2.09235
13.1699	0.28531	13.1699	0.84648	13.1699	1.42612	13.1699	2.11361
13.1896	0.28879	13.1896	0.84413	13.1896	1.43849	13.1896	2.09943
13.2093	0.30336	13.2093	0.84912	13.2093	1.44799	13.2093	2.08242
13.229	0.28341	13.229	0.85968	13.229	1.44597	13.229	2.08065
13.2487	0.27961	13.2487	0.8588	13.2487	1.43907	13.2487	2.09057
13.2684	0.28309	13.2684	0.85558	13.2684	1.44166	13.2684	2.08313
13.2881	0.27232	13.2881	0.86115	13.2881	1.43274	13.2881	2.10829
13.3078	0.27644	13.3078	0.83856	13.3078	1.43245	13.3078	2.07746
13.3275	0.28056	13.3275	0.85293	13.3275	1.44281	13.3275	2.09128
13.3471	0.27929	13.3471	0.84648	13.3471	1.44137	13.3471	2.09837
13.3668	0.30684	13.3668	0.84795	13.3668	1.44338	13.3668	2.10085
13.3865	0.28246	13.3865	0.86174	13.3865	1.45317	13.3865	2.09695
13.4062	0.27771	13.4062	0.8544	13.4062	1.45	13.4062	2.11006
13.4259	0.27581	13.4259	0.86555	13.4259	1.4546	13.4259	2.10546
13.4456	0.26409	13.4456	0.85528	13.4456	1.44856	13.4456	2.0888
13.4653	0.27011	13.4653	0.84912	13.4653	1.45115	13.4653	2.08313
13.485	0.28309	13.485	0.84589	13.485	1.43101	13.485	2.09057
13.5047	0.27802	13.5047	0.84589	13.5047	1.44195	13.5047	2.10617
13.5244	0.27739	13.5244	0.86056	13.5244	1.43763	13.5244	2.09447
13.544	0.27549	13.544	0.8456	13.544	1.44569	13.544	2.10156
13.5637	0.28436	13.5637	0.8591	13.5637	1.44971	13.5637	2.08349
13.5834	0.28341	13.5834	0.85499	13.5834	1.43533	13.5834	2.08845
13.6031	0.26979	13.6031	0.82799	13.6031	1.43878	13.6031	2.09306
13.6228	0.27486	13.6228	0.86203	13.6228	1.43734	13.6228	2.07853
13.6425	0.27391	13.6425	0.85411	13.6425	1.44885	13.6425	2.08845
13.6622	0.28151	13.6622	0.84531	13.6622	1.45029	13.6622	2.10121
13.6819	0.27391	13.6819	0.8368	13.6819	1.44425	13.6819	2.08526
13.7015	0.27296	13.7015	0.84589	13.7015	1.42756	13.7015	2.09518
13.7212	0.27866	13.7212	0.84707	13.7212	1.45029	13.7212	2.10723
13.7409	0.27676	13.7409	0.85235	13.7409	1.43792	13.7409	2.09624
13.7606	0.27644	13.7606	0.85352	13.7606	1.44338	13.7606	2.08207
13.7803	0.27739	13.7803	0.86702	13.7803	1.45518	13.7803	2.08774
13.8	0.24858	13.8	0.85675	13.8	1.43734	13.8	2.07179
13.8197	0.25839	13.8197	0.83885	13.8197	1.43044	13.8197	2.09057
13.8394	0.27011	13.8394	0.85205	13.8394	1.43705	13.8394	2.09447
13.8591	0.26156	13.8591	0.85088	13.8591	1.45345	13.8591	2.07711
13.8788	0.26694	13.8788	0.8591	13.8788	1.4523	13.8788	2.09802
13.8984	0.27644	13.8984	0.83445	13.8984	1.42986	13.8984	2.09235
13.9181	0.28341	13.9181	0.83504	13.9181	1.4336	13.9181	2.07144
13.9378	0.27042	13.9378	0.8456	13.9378	1.44051	13.9378	2.08668
13.9575	0.27581	13.9575	0.85205	13.9575	1.43619	13.9575	2.0842
13.9772	0.26631	13.9772	0.83885	13.9772	1.44108	13.9772	2.0842
13.9969	0.26441	13.9969	0.85264	13.9969	1.4313	13.9969	2.09199
14.0166	0.26852	14.0166	0.83768	14.0166	1.43763	14.0166	2.09695
14.0363	0.25174	14.0363	0.83797	14.0363	1.44051	14.0363	2.09235
14.0559	0.27422	14.0559	0.8412	14.0559	1.44569	14.0559	2.08278
14.0756	0.26409	14.0756	0.84002	14.0756	1.43619	14.0756	2.09447
14.0953	0.26567	14.0953	0.8632	14.0953	1.43475	14.0953	2.0966
14.115	0.26567	14.115	0.8365	14.115	1.44166	14.115	2.07463
14.1347	0.26504	14.1347	0.84413	14.1347	1.43849	14.1347	2.08951
14.1544	0.25586	14.1544	0.84531	14.1544	1.43964	14.1544	2.07817
14.1741	0.26536	14.1741	0.85939	14.1741	1.45432	14.1741	2.08774
14.1938	0.26346	14.1938	0.84648	14.1938	1.43504	14.1938	2.10227
14.2135	0.23718	14.2135	0.85235	14.2135	1.44712	14.2135	2.07569
14.2332	0.27454	14.2332	0.84765	14.2332	1.42986	14.2332	2.08065
14.2529	0.27391	14.2529	0.84707	14.2529	1.43907	14.2529	2.08987
14.2725	0.26536	14.2725	0.8544	14.2725	1.42526	14.2725	2.07392
14.2922	0.25997	14.2922	0.84354	14.2922	1.44971	14.2922	2.07321
14.3119	0.23559	14.3119	0.83181	14.3119	1.42296	14.3119	2.07746
14.3316	0.25079	14.3316	0.83474	14.3316	1.41864	14.3316	2.05266
14.3513	0.27264	14.3513	0.84237	14.3513	1.44856	14.3513	2.07073
14.371	0.27359	14.371	0.85088	14.371	1.42756	14.371	2.05904
14.3907	0.26504	14.3907	0.8365	14.3907	1.43878	14.3907	2.07675
14.4104	0.26757	14.4104	0.84531	14.4104	1.44252	14.4104	2.07924
14.43	0.26599	14.43	0.83269	14.43	1.43073	14.43	2.08136
14.4497	0.26409	14.4497	0.84354	14.4497	1.41807	14.4497	2.08668
14.4694	0.25681	14.4694	0.84765	14.4694	1.43504	14.4694	2.08561
14.4891	0.25491	14.4891	0.83474	14.4891	1.43418	14.4891	2.07534
14.5088	0.25427	14.5088	0.85616	14.5088	1.43792	14.5088	2.07853
14.5285	0.26061	14.5285	0.82124	14.5285	1.42641	14.5285	2.09057
14.5482	0.26156	14.5482	0.84296	14.5482	1.44051	14.5482	2.08951
14.5679	0.26916	14.5679	0.83738	14.5679	1.4267	14.5679	2.09908
14.5876	0.27137	14.5876	0.84296	14.5876	1.43389	14.5876	2.05797
14.6073	0.25522	14.6073	0.83914	14.6073	1.44597	14.6073	2.07463
14.6269	0.25491	14.6269	0.84325	14.6269	1.44166	14.6269	2.07534
14.6466	0.24794	14.6466	0.81185	14.6466	1.43159	14.6466	2.07463
14.6663	0.24541	14.6663	0.82359	14.6663	1.43044	14.6663	2.0849
14.686	0.27232	14.686	0.83797	14.686	1.43619	14.686	2.0601
14.7057	0.26187	14.7057	0.84354	14.7057	1.42267	14.7057	2.07817
14.7254	0.25237	14.7254	0.84619	14.7254	1.41778	14.7254	2.04451
14.7451	0.24509	14.7451	0.84442	14.7451	1.42699	14.7451	2.0686
14.7648	0.26187	14.7648	0.84971	14.7648	1.42814	14.7648	2.07463
14.7844	0.25174	14.7844	0.83709	14.7844	1.4267	14.7844	2.06648
14.8041	0.25934	14.8041	0.82594	14.8041	1.43734	14.8041	2.06152
14.8238	0.25586	14.8238	0.82594	14.8238	1.43821	14.8238	2.07498
14.8435	0.25934	14.8435	0.83416	14.8435	1.429	14.8435	2.06435
14.8632	0.25016	14.8632	0.83269	14.8632	1.429	14.8632	2.06648
14.8829	0.25364	14.8829	0.82946	14.8829	1.43763	14.8829	2.07073
14.9026	0.25427	14.9026	0.84032	14.9026	1.44281	14.9026	2.05408
14.9223	0.24763	14.9223	0.83856	14.9223	1.42296	14.9223	2.0679
14.942	0.25237	14.942	0.8321	14.942	1.42008	14.942	2.07108
14.9617	0.24383	14.9617	0.83797	14.9617	1.41116	14.9617	2.06896
14.9813	0.25776	14.9813	0.83738	14.9813	1.41174	14.9813	2.07427
15.001	0.24129	15.001	0.82036	15.001	1.40857	15.001	2.06081
15.0207	0.25459	15.0207	0.83181	15.0207	1.43705	15.0207	2.06754
15.0404	0.25807	15.0404	0.82212	15.0404	1.42037	15.0404	2.06612
15.0601	0.26092	15.0601	0.82242	15.0601	1.43677	15.0601	2.03494
15.0798	0.25491	15.0798	0.8365	15.0798	1.42066	15.0798	2.07038
15.0995	0.26441	15.0995	0.82535	15.0995	1.42699	15.0995	2.04486
15.1192	0.27042	15.1192	0.83504	15.1192	1.43044	15.1192	2.06825
15.1388	0.25364	15.1388	0.83327	15.1388	1.42123	15.1388	2.06081
15.1585	0.25491	15.1585	0.8409	15.1585	1.43245	15.1585	2.05549
15.1782	0.25048	15.1782	0.8277	15.1782	1.4126	15.1782	2.06967
15.1979	0.25871	15.1979	0.82066	15.1979	1.42267	15.1979	2.04734
15.2176	0.24699	15.2176	0.81655	15.2176	1.40368	15.2176	2.07746
15.2373	0.25522	15.2373	0.823	15.2373	1.43562	15.2373	2.07073
15.257	0.25617	15.257	0.83151	15.257	1.40224	15.257	2.06967
15.2767	0.23686	15.2767	0.82887	15.2767	1.41692	15.2767	2.0477
15.2964	0.24668	15.2964	0.8186	15.2964	1.40915	15.2964	2.05478
15.3161	0.24858	15.3161	0.83445	15.3161	1.42699	15.3161	2.05868
15.3358	0.23844	15.3358	0.83239	15.3358	1.41692	15.3358	2.05691
15.3554	0.24256	15.3554	0.84002	15.3554	1.40857	15.3554	2.05833
15.3751	0.23464	15.3751	0.83445	15.3751	1.41088	15.3751	2.07321
15.3948	0.24889	15.3948	0.81802	15.3948	1.40972	15.3948	2.0686
15.4145	0.22894	15.4145	0.8277	15.4145	1.4149	15.4145	2.03671
15.4342	0.23021	15.4342	0.82212	15.4342	1.408	15.4342	2.04911
15.4539	0.24858	15.4539	0.82212	15.4539	1.41663	15.4539	2.07853
15.4736	0.24288	15.4736	0.82565	15.4736	1.4149	15.4736	2.0686
15.4933	0.23496	15.4933	0.82799	15.4933	1.42699	15.4933	2.06612
15.513	0.24794	15.513	0.82682	15.513	1.41174	15.513	2.06187
15.5326	0.25427	15.5326	0.82799	15.5326	1.4149	15.5326	2.06931
15.5523	0.24066	15.5523	0.82887	15.5523	1.42152	15.5523	2.05762
15.572	0.26472	15.572	0.81655	15.572	1.40282	15.572	2.06435
15.5917	0.24193	15.5917	0.83034	15.5917	1.42411	15.5917	2.04557
15.6114	0.24826	15.6114	0.82183	15.6114	1.43101	15.6114	2.04663
15.6311	0.24573	15.6311	0.81332	15.6311	1.41404	15.6311	2.05053
15.6508	0.24319	15.6508	0.81831	15.6508	1.4103	15.6508	2.05337
15.6705	0.24573	15.6705	0.82183	15.6705	1.4149	15.6705	2.064
15.6901	0.24573	15.6901	0.82711	15.6901	1.42296	15.6901	2.05975
15.7098	0.26219	15.7098	0.81919	15.7098	1.40368	15.7098	2.05478
15.7295	0.24826	15.7295	0.81978	15.7295	1.41088	15.7295	2.06364
15.7492	0.23876	15.7492	0.82653	15.7492	1.40541	15.7492	2.0477
15.7689	0.24003	15.7689	0.84208	15.7689	1.40426	15.7689	2.08172
15.7886	0.24826	15.7886	0.823	15.7886	1.40627	15.7886	2.06116
15.8083	0.25586	15.8083	0.82506	15.8083	1.41318	15.8083	2.05124
15.828	0.24129	15.828	0.82036	15.828	1.39994	15.828	2.05726
15.8477	0.24509	15.8477	0.83826	15.8477	1.41577	15.8477	2.05478
15.8674	0.25427	15.8674	0.83122	15.8674	1.42325	15.8674	2.06364
15.887	0.24003	15.887	0.80921	15.887	1.4244	15.887	2.0686
15.9067	0.23211	15.9067	0.83063	15.9067	1.41663	15.9067	2.07427
15.9264	0.24129	15.9264	0.82154	15.9264	1.41634	15.9264	2.06719
15.9461	0.24573	15.9461	0.81919	15.9461	1.42181	15.9461	2.06435
15.9658	0.25016	15.9658	0.83327	15.9658	1.42152	15.9658	2.07498
15.9855	0.25712	15.9855	0.82858	15.9855	1.42699	15.9855	2.05904
16.0052	0.25997	16.0052	0.83504	16.0052	1.41088	16.0052	2.06152
16.0249	0.24668	16.0249	0.83592	16.0249	1.42526	16.0249	2.06116
16.0446	0.23781	16.0446	0.82858	16.0446	1.41203	16.0446	2.05975
16.0642	0.26124	16.0642	0.82682	16.0642	1.42152	16.0642	2.05868
16.0839	0.24604	16.0839	0.82212	16.0839	1.42641	16.0839	2.0516
16.1036	0.26979	16.1036	0.82682	16.1036	1.41807	16.1036	2.04096
16.1233	0.25332	16.1233	0.83386	16.1233	1.43447	16.1233	2.05797
16.143	0.24129	16.143	0.83298	16.143	1.41634	16.143	2.0686
16.1627	0.25459	16.1627	0.82887	16.1627	1.41692	16.1627	2.05514
16.1824	0.26631	16.1824	0.82535	16.1824	1.42382	16.1824	2.05301
16.2021	0.24478	16.2021	0.82975	16.2021	1.42756	16.2021	2.06045
16.2218	0.24193	16.2218	0.82418	16.2218	1.41519	16.2218	2.04628
16.2415	0.24858	16.2415	0.83298	16.2415	1.42152	16.2415	2.05337
16.2611	0.25237	16.2611	0.82975	16.2611	1.40944	16.2611	2.05726
16.2808	0.24098	16.2808	0.83474	16.2808	1.408	16.2808	2.04734
16.3005	0.26662	16.3005	0.8233	16.3005	1.41231	16.3005	2.08207
16.3202	0.24794	16.3202	0.82183	16.3202	1.40915	16.3202	2.064
16.3399	0.23433	16.3399	0.82447	16.3399	1.40944	16.3399	2.05762
16.3596	0.24414	16.3596	0.81919	16.3596	1.40455	16.3596	2.04167
16.3793	0.23939	16.3793	0.81831	16.3793	1.41634	16.3793	2.0477
16.399	0.23591	16.399	0.79924	16.399	1.40944	16.399	2.04663
16.4186	0.21913	16.4186	0.80628	16.4186	1.41203	16.4186	2.05266
16.4383	0.23021	16.4383	0.823	16.4383	1.39937	16.4383	2.0516
16.458	0.23528	16.458	0.81919	16.458	1.39707	16.458	2.02537
16.4777	0.22894	16.4777	0.80745	16.4777	1.4244	16.4777	2.07002
16.4974	0.23338	16.4974	0.82917	16.4974	1.39822	16.4974	2.04911
16.5171	0.23686	16.5171	0.82623	16.5171	1.41519	16.5171	2.02573
16.5368	0.22198	16.5368	0.81655	16.5368	1.40627	16.5368	2.06648
16.5565	0.22609	16.5565	0.8142	16.5565	1.4103	16.5565	2.05656
16.5762	0.24288	16.5762	0.81185	16.5762	1.40541	16.5762	2.04026
16.5958	0.23148	16.5958	0.81097	16.5958	1.40886	16.5958	2.0399
16.6155	0.23591	16.6155	0.81508	16.6155	1.41203	16.6155	2.04805
16.6352	0.24699	16.6352	0.82623	16.6352	1.41145	16.6352	2.03636
16.6549	0.22989	16.6549	0.82829	16.6549	1.40052	16.6549	2.03175
16.6746	0.22799	16.6746	0.82154	16.6746	1.39937	16.6746	2.04522
16.6943	0.23781	16.6943	0.81538	16.6943	1.40857	16.6943	2.03778
16.714	0.24478	16.714	0.81508	16.714	1.40253	16.714	2.02962
16.7337	0.24636	16.7337	0.81068	16.7337	1.41116	16.7337	2.04096
16.7534	0.23781	16.7534	0.82682	16.7534	1.4126	16.7534	2.03211
16.7731	0.23528	16.7731	0.80423	16.7731	1.40397	16.7731	2.04699
16.7927	0.23939	16.7927	0.81039	16.7927	1.40397	16.7927	2.02714
16.8124	0.23179	16.8124	0.81655	16.8124	1.4149	16.8124	2.04026
16.8321	0.23148	16.8321	0.81185	16.8321	1.4172	16.8321	2.05408
16.8518	0.23908	16.8518	0.8189	16.8518	1.41634	16.8518	2.04486
16.8715	0.23528	16.8715	0.81185	16.8715	1.40714	16.8715	2.04238
16.8912	0.23528	16.8912	0.80921	16.8912	1.39764	16.8912	2.03671
16.9109	0.24129	16.9109	0.80745	16.9109	1.41663	16.9109	2.04841
16.9306	0.24509	16.9306	0.81538	16.9306	1.40915	16.9306	2.0523
16.9503	0.22831	16.9503	0.8007	16.9503	1.40656	16.9503	2.04876
16.9699	0.23654	16.9699	0.82418	16.9699	1.41433	16.9699	2.03742
16.9896	0.23623	16.9896	0.82095	16.9896	1.41145	16.9896	2.04911
17.0093	0.22894	17.0093	0.81538	17.0093	1.39707	17.0093	2.04415
17.029	0.23781	17.029	0.8007	17.029	1.41577	17.029	2.0314
17.0487	0.23179	17.0487	0.80687	17.0487	1.41001	17.0487	2.05089
17.0684	0.23591	17.0684	0.79894	17.0684	1.41088	17.0684	2.05018
17.0881	0.22863	17.0881	0.80775	17.0881	1.40224	17.0881	2.04167
17.1078	0.23749	17.1078	0.81508	17.1078	1.39994	17.1078	2.05549
17.1274	0.23179	17.1274	0.81596	17.1274	1.41634	17.1274	2.05585
17.1471	0.23971	17.1471	0.82389	17.1471	1.39592	17.1471	2.04663
17.1668	0.23021	17.1668	0.81714	17.1668	1.41318	17.1668	2.04982
17.1865	0.23179	17.1865	0.82271	17.1865	1.40915	17.1865	2.05726
17.2062	0.22103	17.2062	0.81127	17.2062	1.41749	17.2062	2.04203
17.2259	0.22546	17.2259	0.823	17.2259	1.40627	17.2259	2.03636
17.2456	0.24446	17.2456	0.81802	17.2456	1.40915	17.2456	2.05975
17.2653	0.23939	17.2653	0.81479	17.2653	1.39361	17.2653	2.04167
17.285	0.22388	17.285	0.82212	17.285	1.41375	17.285	2.04132
17.3047	0.23591	17.3047	0.8186	17.3047	1.3962	17.3047	2.03671
17.3243	0.24034	17.3243	0.79513	17.3243	1.42325	17.3243	2.05904
17.344	0.23496	17.344	0.82212	17.344	1.4057	17.344	2.02218
17.3637	0.22388	17.3637	0.81508	17.3637	1.41692	17.3637	2.04628
17.3834	0.23243	17.3834	0.81362	17.3834	1.40627	17.3834	2.04663
17.4031	0.22039	17.4031	0.81273	17.4031	1.40685	17.4031	2.04947
17.4228	0.22799	17.4228	0.81919	17.4228	1.39333	17.4228	2.05904
17.4425	0.23179	17.4425	0.81508	17.4425	1.40944	17.4425	2.03955
17.4622	0.22926	17.4622	0.8189	17.4622	1.40052	17.4622	2.05975
17.4819	0.23464	17.4819	0.80921	17.4819	1.40857	17.4819	2.03281
17.5016	0.23686	17.5016	0.81479	17.5016	1.40656	17.5016	2.04982
17.5212	0.21564	17.5212	0.82036	17.5212	1.3939	17.5212	2.04061
17.5409	0.24351	17.5409	0.8233	17.5409	1.40972	17.5409	2.03033
17.5606	0.22894	17.5606	0.80481	17.5606	1.4126	17.5606	2.06045
17.5803	0.21818	17.5803	0.81185	17.5803	1.41145	17.5803	2.04096
17.6	0.24224	17.6	0.82389	17.6	1.40944	17.6	2.03529
17.6197	0.23939	17.6197	0.82477	17.6197	1.41318	17.6197	2.06223
17.6394	0.21881	17.6394	0.81684	17.6394	1.40627	17.6394	2.05372
17.6591	0.24003	17.6591	0.8142	17.6591	1.40685	17.6591	2.03423
17.6788	0.23179	17.6788	0.81743	17.6788	1.41289	17.6788	2.0438
17.6984	0.22799	17.6984	0.83474	17.6984	1.39707	17.6984	2.04876
17.7181	0.24288	17.7181	0.81185	17.7181	1.41404	17.7181	2.04274
17.7378	0.23781	17.7378	0.81655	17.7378	1.41203	17.7378	2.05514
17.7575	0.22641	17.7575	0.82389	17.7575	1.40656	17.7575	2.03813
17.7772	0.23528	17.7772	0.81567	17.7772	1.4034	17.7772	2.03636
17.7969	0.22419	17.7969	0.80804	17.7969	1.41145	17.7969	2.04415
17.8166	0.23528	17.8166	0.80188	17.8166	1.40829	17.8166	2.05301
17.8363	0.21976	17.8363	0.81714	17.8363	1.40455	17.8363	2.04415
17.8559	0.22736	17.8559	0.80246	17.8559	1.40081	17.8559	2.03742
17.8756	0.22293	17.8756	0.81626	17.8756	1.4103	17.8756	2.05549
17.8953	0.22166	17.8953	0.80833	17.8953	1.408	17.8953	2.04663
17.915	0.23179	17.915	0.80599	17.915	1.39476	17.915	2.04911
17.9347	0.21881	17.9347	0.81655	17.9347	1.41346	17.9347	2.0477
17.9544	0.23496	17.9544	0.80716	17.9544	1.40656	17.9544	2.04486
17.9741	0.22514	17.9741	0.79601	17.9741	1.40224	17.9741	2.04203
17.9938	0.23021	17.9938	0.82095	17.9938	1.39966	17.9938	2.0516
18.0135	0.22926	18.0135	0.81684	18.0135	1.3962	18.0135	2.0438
18.0331	0.24066	18.0331	0.80217	18.0331	1.40915	18.0331	2.04309
18.0528	0.24731	18.0528	0.82066	18.0528	1.41289	18.0528	2.04238
18.0725	0.22578	18.0725	0.823	18.0725	1.40627	18.0725	2.03919
18.0922	0.23021	18.0922	0.81244	18.0922	1.40656	18.0922	2.03742
18.1119	0.23274	18.1119	0.80599	18.1119	1.40196	18.1119	2.01758
18.1316	0.23686	18.1316	0.80569	18.1316	1.3916	18.1316	2.04876
18.1513	0.24478	18.1513	0.79953	18.1513	1.40627	18.1513	2.04451
18.171	0.22198	18.171	0.81831	18.171	1.4057	18.171	2.03778
18.1907	0.23021	18.1907	0.81978	18.1907	1.39793	18.1907	2.03778
18.2103	0.23021	18.2103	0.82007	18.2103	1.40167	18.2103	2.03069
18.23	0.23243	18.23	0.80775	18.23	1.39246	18.23	2.04451
18.2497	0.22799	18.2497	0.8186	18.2497	1.4149	18.2497	2.0477
18.2694	0.22356	18.2694	0.81068	18.2694	1.39966	18.2694	2.03246
18.2891	0.21818	18.2891	0.8186	18.2891	1.39735	18.2891	2.03884
18.3088	0.22293	18.3088	0.80305	18.3088	1.41548	18.3088	2.03848
18.3285	0.21913	18.3285	0.8054	18.3285	1.40196	18.3285	2.03388
18.3482	0.22831	18.3482	0.80599	18.3482	1.40426	18.3482	2.0523
18.3679	0.22863	18.3679	0.82594	18.3679	1.39937	18.3679	2.03352
18.3876	0.24129	18.3876	0.79102	18.3876	1.39563	18.3876	2.03211
18.4073	0.22356	18.4073	0.80452	18.4073	1.40253	18.4073	2.04557
18.4269	0.21469	18.4269	0.79924	18.4269	1.40685	18.4269	2.03352
18.4466	0.23623	18.4466	0.81391	18.4466	1.41749	18.4466	2.03742
18.4663	0.22419	18.4663	0.81567	18.4663	1.39879	18.4663	2.03459
18.486	0.21279	18.486	0.80158	18.486	1.40455	18.486	2.02466
18.5057	0.23211	18.5057	0.80745	18.5057	1.39361	18.5057	2.02927
18.5254	0.23338	18.5254	0.80687	18.5254	1.3916	18.5254	2.02856
18.5451	0.22261	18.5451	0.80599	18.5451	1.41548	18.5451	2.05372
18.5648	0.24319	18.5648	0.81303	18.5648	1.38067	18.5648	2.03955
18.5845	0.21786	18.5845	0.80833	18.5845	1.40081	18.5845	2.03565
18.6041	0.24763	18.6041	0.79484	18.6041	1.39534	18.6041	2.04699
18.6238	0.22324	18.6238	0.80511	18.6238	1.40829	18.6238	2.0438
18.6435	0.23528	18.6435	0.80276	18.6435	1.3916	18.6435	2.03388
18.6632	0.22831	18.6632	0.81626	18.6632	1.39735	18.6632	2.03742
18.6829	0.23654	18.6829	0.79865	18.6829	1.39678	18.6829	2.03033
18.7026	0.22546	18.7026	0.81802	18.7026	1.39333	18.7026	2.04026
18.7223	0.23053	18.7223	0.80012	18.7223	1.41289	18.7223	2.04415
18.742	0.21026	18.742	0.81215	18.742	1.40771	18.742	2.04628
18.7616	0.22451	18.7616	0.80041	18.7616	1.408	18.7616	2.02856
18.7813	0.23306	18.7813	0.8054	18.7813	1.40455	18.7813	2.02785
18.801	0.22229	18.801	0.81538	18.801	1.39476	18.801	2.03848
18.8207	0.22989	18.8207	0.80657	18.8207	1.41605	18.8207	2.03884
18.8404	0.22641	18.8404	0.79748	18.8404	1.40311	18.8404	2.04132
18.8601	0.22388	18.8601	0.80188	18.8601	1.38844	18.8601	2.01545
18.8798	0.21279	18.8798	0.79396	18.8798	1.3985	18.8798	2.02254
18.8995	0.21628	18.8995	0.78574	18.8995	1.37664	18.8995	2.01899
18.9192	0.23623	18.9192	0.79894	18.9192	1.39793	18.9192	2.01403
18.9388	0.22293	18.9388	0.8007	18.9388	1.40138	18.9388	2.03565
18.9585	0.21311	18.9585	0.80012	18.9585	1.40944	18.9585	2.03281
18.9782	0.21881	18.9782	0.80481	18.9782	1.40109	18.9782	2.03955
18.9979	0.23433	18.9979	0.80246	18.9979	1.39592	18.9979	2.02644
19.0176	0.21533	19.0176	0.80863	19.0176	1.40311	19.0176	2.04911
19.0373	0.22451	19.0373	0.8098	19.0373	1.4126	19.0373	2.02218
19.057	0.22958	19.057	0.80951	19.057	1.39102	19.057	2.03246
19.0767	0.20773	19.0767	0.79073	19.0767	1.37693	19.0767	2.02962
19.0964	0.21374	19.0964	0.81626	19.0964	1.3985	19.0964	2.02608
19.1161	0.22831	19.1161	0.79601	19.1161	1.39879	19.1161	2.03671
19.1357	0.22514	19.1357	0.79484	19.1357	1.39102	19.1357	2.02537
19.1554	0.23433	19.1554	0.78926	19.1554	1.39102	19.1554	2.03317
19.1751	0.21216	19.1751	0.79836	19.1751	1.39275	19.1751	2.02714
19.1948	0.21849	19.1948	0.80511	19.1948	1.3893	19.1948	2.02006
19.2145	0.22863	19.2145	0.80364	19.2145	1.40023	19.2145	2.02714
19.2342	0.21786	19.2342	0.80335	19.2342	1.36887	19.2342	2.04167
19.2539	0.21058	19.2539	0.80423	19.2539	1.3752	19.2539	2.03033
19.2736	0.22704	19.2736	0.78955	19.2736	1.40167	19.2736	2.02502
19.2933	0.20456	19.2933	0.79249	19.2933	1.40023	19.2933	2.02218
19.3129	0.21659	19.3129	0.79689	19.3129	1.39419	19.3129	2.02325
19.3326	0.20804	19.3326	0.78985	19.3326	1.39764	19.3326	2.01616
19.3523	0.21786	19.3523	0.79836	19.3523	1.39131	19.3523	2.00163
19.372	0.23338	19.372	0.79337	19.372	1.39074	19.372	2.02962
19.3917	0.21533	19.3917	0.80511	19.3917	1.39218	19.3917	2.0197
19.4114	0.21723	19.4114	0.79014	19.4114	1.39879	19.4114	2.02396
19.4311	0.22673	19.4311	0.78779	19.4311	1.37607	19.4311	2.02962
19.4508	0.21343	19.4508	0.801	19.4508	1.38844	19.4508	2.02077
19.4705	0.20361	19.4705	0.80481	19.4705	1.38987	19.4705	2.01722
19.4901	0.19664	19.4901	0.80305	19.4901	1.39534	19.4901	2.01722
19.5098	0.21849	19.5098	0.8007	19.5098	1.38642	19.5098	2.02644
19.5295	0.20868	19.5295	0.79043	19.5295	1.39793	19.5295	2.02892
19.5492	0.20361	19.5492	0.78633	19.5492	1.38757	19.5492	2.01793
19.5689	0.21058	19.5689	0.79513	19.5689	1.38728	19.5689	2.02466
19.5886	0.21533	19.5886	0.80276	19.5886	1.37952	19.5886	2.01332
19.6083	0.20519	19.6083	0.79748	19.6083	1.38326	19.6083	2.01368
19.628	0.21343	19.628	0.78926	19.628	1.3798	19.628	2.02218
19.6477	0.21628	19.6477	0.80393	19.6477	1.39333	19.6477	2.01014
19.6673	0.22166	19.6673	0.78398	19.6673	1.38757	19.6673	2.0151
19.687	0.22704	19.687	0.80041	19.687	1.38067	19.687	2.01864
19.7067	0.20456	19.7067	0.80481	19.7067	1.38728	19.7067	2.01084
19.7264	0.21501	19.7264	0.79014	19.7264	1.38757	19.7264	2.02431
19.7461	0.20994	19.7461	0.78985	19.7461	1.38901	19.7461	2.02785
19.7658	0.21881	19.7658	0.79748	19.7658	1.38153	19.7658	2.00376
19.7855	0.20044	19.7855	0.79337	19.7855	1.37233	19.7855	2.01368
19.8052	0.20899	19.8052	0.80188	19.8052	1.37117	19.8052	2.0112
19.8249	0.21976	19.8249	0.79308	19.8249	1.3893	19.8249	2.04663
19.8446	0.20773	19.8446	0.77928	19.8446	1.39937	19.8446	2.02644
19.8642	0.21438	19.8642	0.78985	19.8642	1.38527	19.8642	2.00447
19.8839	0.20393	19.8839	0.78545	19.8839	1.38383	19.8839	2.02537
19.9036	0.19791	19.9036	0.79219	19.9036	1.38038	19.9036	2.00517
19.9233	0.20013	19.9233	0.79689	19.9233	1.38211	19.9233	2.01226
19.943	0.20678	19.943	0.79249	19.943	1.37808	19.943	2.00872
19.9627	0.21058	19.9627	0.78339	19.9627	1.38786	19.9627	2.01935
19.9824	0.20931	19.9824	0.78867	19.9824	1.38844	19.9824	2.0151
20.0021	0.21279	20.0021	0.79102	20.0021	1.36628	20.0021	2.01722
20.0218	0.20646	20.0218	0.78955	20.0218	1.38038	20.0218	2.01297
20.0414	0.20931	20.0414	0.78838	20.0414	1.38642	20.0414	2.02147
20.0611	0.21533	20.0611	0.7787	20.0611	1.39016	20.0611	2.00234
20.0808	0.20709	20.0808	0.78662	20.0808	1.39074	20.0808	2.02254
20.1005	0.21026	20.1005	0.79073	20.1005	1.38067	20.1005	2.02254
20.1202	0.21121	20.1202	0.78662	20.1202	1.38096	20.1202	2.00305
20.1399	0.19791	20.1399	0.77635	20.1399	1.38326	20.1399	2.0073
20.1596	0.20836	20.1596	0.79337	20.1596	1.37779	20.1596	2.01864
20.1793	0.20329	20.1793	0.78779	20.1793	1.38182	20.1793	2.00163
20.1989	0.19379	20.1989	0.78779	20.1989	1.38613	20.1989	2.0151
20.2186	0.20266	20.2186	0.78838	20.2186	1.38354	20.2186	1.9988
20.2383	0.20234	20.2383	0.78955	20.2383	1.37175	20.2383	2.00553
20.258	0.20329	20.258	0.78192	20.258	1.37865	20.258	2.01651
20.2777	0.19221	20.2777	0.80423	20.2777	1.37348	20.2777	2.0151
20.2974	0.22166	20.2974	0.77224	20.2974	1.3775	20.2974	2.02183
20.3171	0.20868	20.3171	0.78163	20.3171	1.3775	20.3171	2.01616
20.3368	0.20583	20.3368	0.78134	20.3368	1.40023	20.3368	2.01899
20.3565	0.19063	20.3565	0.7919	20.3565	1.38239	20.3565	2.00872
20.3762	0.21248	20.3762	0.78339	20.3762	1.37894	20.3762	1.99596
20.3958	0.18968	20.3958	0.77459	20.3958	1.3847	20.3958	2.02077
20.4155	0.18334	20.4155	0.78398	20.4155	1.37578	20.4155	2.02608
20.4352	0.20994	20.4352	0.78603	20.4352	1.37693	20.4352	2.0034
20.4549	0.22008	20.4549	0.79748	20.4549	1.3798	20.4549	2.01332
20.4746	0.20234	20.4746	0.78046	20.4746	1.36628	20.4746	2.01084
20.4943	0.19253	20.4943	0.77371	20.4943	1.37233	20.4943	1.99915
20.514	0.21754	20.514	0.78955	20.514	1.37837	20.514	2.01155
20.5337	0.19664	20.5337	0.79278	20.5337	1.35478	20.5337	2.0034
20.5534	0.19886	20.5534	0.79366	20.5534	1.37952	20.5534	2.00872
20.573	0.19664	20.573	0.77224	20.573	1.39218	20.573	2.02006
20.5927	0.21279	20.5927	0.79161	20.5927	1.3798	20.5927	2.0151
20.6124	0.20741	20.6124	0.77371	20.6124	1.3893	20.6124	2.00695
20.6321	0.19823	20.6321	0.78369	20.6321	1.37204	20.6321	2.0197
20.6518	0.20551	20.6518	0.79278	20.6518	1.37376	20.6518	2.01581
20.6715	0.20424	20.6715	0.77694	20.6715	1.38038	20.6715	2.01899
20.6912	0.20298	20.6912	0.78427	20.6912	1.37722	20.6912	2.00269
20.7109	0.22546	20.7109	0.77958	20.7109	1.36945	20.7109	2.00801
20.7306	0.20203	20.7306	0.78691	20.7306	1.36485	20.7306	2.00447
20.7503	0.19664	20.7503	0.78281	20.7503	1.36772	20.7503	2.01049
20.7699	0.21184	20.7699	0.77077	20.7699	1.387	20.7699	2.01758
20.7896	0.19443	20.7896	0.78691	20.7896	1.38182	20.7896	1.9995
20.8093	0.18398	20.8093	0.77107	20.8093	1.37865	20.8093	1.99632
20.829	0.19316	20.829	0.78809	20.829	1.38153	20.829	1.99135
20.8487	0.20551	20.8487	0.77136	20.8487	1.37491	20.8487	2.01935
20.8684	0.19538	20.8684	0.7831	20.8684	1.37549	20.8684	1.9949
20.8881	0.19759	20.8881	0.78369	20.8881	1.36053	20.8881	2.00411
20.9078	0.19189	20.9078	0.77342	20.9078	1.3729	20.9078	1.99915
20.9275	0.18904	20.9275	0.77224	20.9275	1.34816	20.9275	1.98923
20.9471	0.19538	20.9471	0.77752	20.9471	1.36715	20.9471	2.00411
20.9668	0.20963	20.9668	0.77195	20.9668	1.36427	20.9668	1.99242
20.9865	0.20298	20.9865	0.78046	20.9865	1.38326	20.9865	1.99844
21.0062	0.19854	21.0062	0.78574	21.0062	1.37319	21.0062	1.98994
21.0259	0.19759	21.0259	0.78369	21.0259	1.36686	21.0259	1.9988
21.0456	0.20836	21.0456	0.77752	21.0456	1.36341	21.0456	1.99773
21.0653	0.19126	21.0653	0.78104	21.0653	1.36571	21.0653	1.99667
21.085	0.18873	21.085	0.78955	21.085	1.37808	21.085	1.9995
21.1046	0.20361	21.1046	0.7743	21.1046	1.36686	21.1046	1.99525
21.1243	0.18113	21.1243	0.7784	21.1243	1.39246	21.1243	1.9988
21.144	0.19094	21.144	0.77928	21.144	1.37463	21.144	2.01155
21.1637	0.20773	21.1637	0.78457	21.1637	1.37031	21.1637	2.00907
21.1834	0.19253	21.1834	0.78809	21.1834	1.3775	21.1834	2.00482
21.2031	0.20361	21.2031	0.77899	21.2031	1.39045	21.2031	2.0197
21.2228	0.20393	21.2228	0.77077	21.2228	1.38815	21.2228	2.00021
21.2425	0.20329	21.2425	0.7743	21.2425	1.37837	21.2425	2.01758
21.2622	0.19664	21.2622	0.77166	21.2622	1.37463	21.2622	1.99277
21.2818	0.20393	21.2818	0.77958	21.2818	1.36887	21.2818	1.99348
21.3015	0.18873	21.3015	0.77928	21.3015	1.37722	21.3015	2.00553
21.3212	0.18999	21.3212	0.76637	21.3212	1.36513	21.3212	1.99029
21.3409	0.16339	21.3409	0.78192	21.3409	1.37031	21.3409	1.99773
21.3606	0.20424	21.3606	0.77518	21.3606	1.36571	21.3606	1.991
21.3803	0.18809	21.3803	0.78603	21.3803	1.36226	21.3803	1.99738
21.4	0.19411	21.4	0.78545	21.4	1.3706	21.4	1.98817
21.4197	0.19506	21.4197	0.78486	21.4197	1.38096	21.4197	2.00269
21.4394	0.18714	21.4394	0.76901	21.4394	1.36887	21.4394	2.00199
21.4591	0.19063	21.4591	0.7875	21.4591	1.3683	21.4591	2.00021
21.4787	0.20614	21.4787	0.77752	21.4787	1.36686	21.4787	2.00269
21.4984	0.17923	21.4984	0.76696	21.4984	1.36513	21.4984	1.98498
21.5181	0.20298	21.5181	0.78427	21.5181	1.36513	21.5181	1.99702
21.5378	0.18429	21.5378	0.78339	21.5378	1.37578	21.5378	1.98887
21.5575	0.18271	21.5575	0.77107	21.5575	1.35247	21.5575	1.99561
21.5772	0.19126	21.5772	0.77283	21.5772	1.3752	21.5772	1.99419
21.5969	0.18461	21.5969	0.77694	21.5969	1.37722	21.5969	2.01616
21.6166	0.19158	21.6166	0.79043	21.6166	1.37031	21.6166	2.01651
21.6363	0.19506	21.6363	0.78222	21.6363	1.3729	21.6363	1.9988
21.656	0.18493	21.656	0.77723	21.656	1.37031	21.656	1.99242
21.6756	0.18936	21.6756	0.77928	21.6756	1.36916	21.6756	1.99561
21.6953	0.19063	21.6953	0.76989	21.6953	1.35593	21.6953	1.99986
21.715	0.17384	21.715	0.78691	21.715	1.37376	21.715	2.00163
21.7347	0.19126	21.7347	0.78251	21.7347	1.36686	21.7347	1.9988
21.7544	0.20044	21.7544	0.77019	21.7544	1.36427	21.7544	1.98604
21.7741	0.18208	21.7741	0.77752	21.7741	1.36887	21.7741	2.00163
21.7938	0.18303	21.7938	0.76227	21.7938	1.36427	21.7938	1.9995
21.8135	0.18746	21.8135	0.76403	21.8135	1.36312	21.8135	1.98498
21.8331	0.19823	21.8331	0.774	21.8331	1.37089	21.8331	1.98391
21.8528	0.17004	21.8528	0.78134	21.8528	1.36945	21.8528	1.9825
21.8725	0.17289	21.8725	0.77635	21.8725	1.37376	21.8725	1.97966
21.8922	0.17606	21.8922	0.774	21.8922	1.37204	21.8922	1.98781
21.9119	0.18239	21.9119	0.7696	21.9119	1.35995	21.9119	1.98887
21.9316	0.19126	21.9316	0.76784	21.9316	1.36283	21.9316	1.99383
21.9513	0.17606	21.9513	0.76197	21.9513	1.35621	21.9513	2.00163
21.971	0.17954	21.971	0.7784	21.971	1.366	21.971	1.99844
21.9907	0.17986	21.9907	0.76901	21.9907	1.35909	21.9907	2.00269
22.0103	0.19411	22.0103	0.78545	22.0103	1.36456	22.0103	1.97895
22.03	0.19158	22.03	0.77283	22.03	1.35909	22.03	1.98958
22.0497	0.18619	22.0497	0.77077	22.0497	1.36168	22.0497	1.99632
22.0694	0.18588	22.0694	0.77019	22.0694	1.37031	22.0694	1.98923
22.0891	0.19633	22.0891	0.76784	22.0891	1.35909	22.0891	2.00482
22.1088	0.20013	22.1088	0.76168	22.1088	1.36139	22.1088	2.01474
22.1285	0.18398	22.1285	0.77048	22.1285	1.35708	22.1285	1.99171
22.1482	0.18746	22.1482	0.78515	22.1482	1.38153	22.1482	2.01049
22.1679	0.17574	22.1679	0.78251	22.1679	1.36686	22.1679	1.9949
22.1876	0.18493	22.1876	0.78104	22.1876	1.37089	22.1876	1.98958
22.2072	0.18239	22.2072	0.78016	22.2072	1.3798	22.2072	1.9949
22.2269	0.19854	22.2269	0.77576	22.2269	1.37233	22.2269	1.98533
22.2466	0.20551	22.2466	0.77723	22.2466	1.36082	22.2466	1.99632
22.2663	0.19569	22.2663	0.7696	22.2663	1.37405	22.2663	2.01297
22.286	0.19158	22.286	0.78398	22.286	1.36197	22.286	1.98462
22.3057	0.19886	22.3057	0.77107	22.3057	1.37664	22.3057	1.99454
22.3254	0.18746	22.3254	0.76901	22.3254	1.36743	22.3254	1.99809
22.3451	0.18429	22.3451	0.7784	22.3451	1.37146	22.3451	1.99561
22.3648	0.18968	22.3648	0.77312	22.3648	1.37865	22.3648	1.99065
22.3844	0.18113	22.3844	0.75728	22.3844	1.36513	22.3844	1.98675
22.4041	0.17448	22.4041	0.76872	22.4041	1.36312	22.4041	1.98143
22.4238	0.17416	22.4238	0.76461	22.4238	1.36945	22.4238	1.99135
22.4435	0.17733	22.4435	0.76784	22.4435	1.36024	22.4435	1.99065
22.4632	0.19633	22.4632	0.76373	22.4632	1.36485	22.4632	1.98604
22.4829	0.17099	22.4829	0.76432	22.4829	1.37722	22.4829	1.98001
22.5026	0.18049	22.5026	0.76755	22.5026	1.3683	22.5026	1.99171
22.5223	0.18461	22.5223	0.76168	22.5223	1.35564	22.5223	1.99313
22.542	0.17099	22.542	0.78457	22.542	1.35765	22.542	1.97399
22.5617	0.18208	22.5617	0.77136	22.5617	1.35995	22.5617	1.98817
22.5813	0.19443	22.5813	0.78721	22.5813	1.36485	22.5813	1.98072
22.601	0.17479	22.601	0.7696	22.601	1.35132	22.601	1.97116
22.6207	0.18873	22.6207	0.77518	22.6207	1.36743	22.6207	1.9988
22.6404	0.19284	22.6404	0.75728	22.6404	1.35593	22.6404	1.99348
22.6601	0.17828	22.6601	0.76843	22.6601	1.34989	22.6601	1.97434
22.6798	0.18144	22.6798	0.77752	22.6798	1.35161	22.6798	1.98639
22.6995	0.19031	22.6995	0.75669	22.6995	1.34672	22.6995	1.98108
22.7192	0.15864	22.7192	0.76784	22.7192	1.35276	22.7192	1.97186
22.7388	0.18778	22.7388	0.76813	22.7388	1.34873	22.7388	1.97789
22.7585	0.18113	22.7585	0.76667	22.7585	1.35506	22.7585	1.97895
22.7782	0.17986	22.7782	0.75141	22.7782	1.35247	22.7782	1.97364
22.7979	0.17543	22.7979	0.76227	22.7979	1.36571	22.7979	1.98391
22.8176	0.17986	22.8176	0.78574	22.8176	1.35046	22.8176	1.98498
22.8373	0.17321	22.8373	0.78486	22.8373	1.34787	22.8373	1.97931
22.857	0.19316	22.857	0.78779	22.857	1.35132	22.857	1.98285
22.8767	0.18714	22.8767	0.78339	22.8767	1.35219	22.8767	1.98179
22.8964	0.18683	22.8964	0.78897	22.8964	1.35363	22.8964	1.99915
22.916	0.19094	22.916	0.80599	22.916	1.35535	22.916	1.96726
22.9357	0.19918	22.9357	0.80687	22.9357	1.35046	22.9357	1.98533
22.9554	0.20773	22.9554	0.81009	22.9554	1.35449	22.9554	1.99596
22.9751	0.21913	22.9751	0.80628	22.9751	1.35219	22.9751	1.97647
22.9948	0.21501	22.9948	0.81684	22.9948	1.35276	22.9948	2.00199
23.0145	0.22704	23.0145	0.8054	23.0145	1.35046	23.0145	1.9708
23.0342	0.20519	23.0342	0.80599	23.0342	1.36024	23.0342	1.98001
23.0539	0.20013	23.0539	0.81127	23.0539	1.34471	23.0539	1.98285
23.0736	0.22609	23.0736	0.82242	23.0736	1.35478	23.0736	1.98498
23.0933	0.23369	23.0933	0.83592	23.0933	1.33464	23.0933	1.97222
23.1129	0.23939	23.1129	0.83621	23.1129	1.35334	23.1129	1.97257
23.1326	0.22989	23.1326	0.84531	23.1326	1.35075	23.1326	1.97541
23.1523	0.24731	23.1523	0.86467	23.1523	1.35334	23.1523	1.97328
23.172	0.25427	23.172	0.84677	23.172	1.34931	23.172	1.98427
23.1917	0.23053	23.1917	0.85587	23.1917	1.34989	23.1917	1.97789
23.2114	0.25427	23.2114	0.8365	23.2114	1.36168	23.2114	1.96549
23.2311	0.25016	23.2311	0.8412	23.2311	1.35823	23.2311	1.97434
23.2508	0.23623	23.2508	0.8412	23.2508	1.34701	23.2508	1.98001
23.2705	0.23369	23.2705	0.82242	23.2705	1.34643	23.2705	1.9669
23.2901	0.23211	23.2901	0.82447	23.2901	1.35104	23.2901	1.96797
23.3098	0.22134	23.3098	0.82506	23.3098	1.3542	23.3098	1.97505
23.3295	0.22451	23.3295	0.81303	23.3295	1.33982	23.3295	1.98143
23.3492	0.20994	23.3492	0.80305	23.3492	1.35535	23.3492	1.97434
23.3689	0.21216	23.3689	0.79337	23.3689	1.35363	23.3689	1.96549
23.3886	0.21406	23.3886	0.78955	23.3886	1.34989	23.3886	1.95415
23.4083	0.20203	23.4083	0.79131	23.4083	1.34787	23.4083	1.96655
23.428	0.20234	23.428	0.76755	23.428	1.35276	23.428	1.96407
23.4476	0.18999	23.4476	0.77019	23.4476	1.35305	23.4476	1.96513
23.4673	0.18239	23.4673	0.76344	23.4673	1.35794	23.4673	1.98675
23.487	0.18334	23.487	0.76168	23.487	1.35823	23.487	1.97505
23.5067	0.16878	23.5067	0.76784	23.5067	1.34356	23.5067	1.96974
23.5264	0.17574	23.5264	0.75933	23.5264	1.35305	23.5264	1.95627
23.5461	0.16656	23.5461	0.75405	23.5461	1.33579	23.5461	1.96336
23.5658	0.16371	23.5658	0.76843	23.5658	1.34298	23.5658	1.97966
23.5855	0.15231	23.5855	0.75962	23.5855	1.35075	23.5855	1.97789
23.6052	0.18081	23.6052	0.7473	23.6052	1.35276	23.6052	1.97612
23.6249	0.15706	23.6249	0.75493	23.6249	1.3519	23.6249	1.96159
23.6445	0.16878	23.6445	0.75288	23.6445	1.34327	23.6445	1.95627
23.6642	0.16403	23.6642	0.76608	23.6642	1.33867	23.6642	1.97541
23.6839	0.16213	23.6839	0.7473	23.6839	1.33751	23.6839	1.96478
23.7036	0.16529	23.7036	0.76549	23.7036	1.34701	23.7036	1.98108
23.7233	0.17004	23.7233	0.74847	23.7233	1.35104	23.7233	1.96938
23.743	0.15484	23.743	0.74965	23.743	1.35017	23.743	1.9669
23.7627	0.16909	23.7627	0.75933	23.7627	1.33636	23.7627	1.96761
23.7824	0.17036	23.7824	0.74026	23.7824	1.33205	23.7824	1.95875
23.8021	0.16973	23.8021	0.76696	23.8021	1.34845	23.8021	1.96371
23.8218	0.17574	23.8218	0.74818	23.8218	1.3519	23.8218	1.96619
23.8414	0.16878	23.8414	0.75992	23.8414	1.35247	23.8414	1.96265
23.8611	0.17353	23.8611	0.75933	23.8611	1.34672	23.8611	1.95627
23.8808	0.16656	23.8808	0.75258	23.8808	1.33234	23.8808	1.95734
23.9005	0.16561	23.9005	0.76021	23.9005	1.34154	23.9005	1.96797
23.9202	0.16719	23.9202	0.73674	23.9202	1.33665	23.9202	1.98143
23.9399	0.16466	23.9399	0.73615	23.9399	1.34989	23.9399	1.96336
23.9596	0.17131	23.9596	0.7564	23.9596	1.34499	23.9596	1.97293
23.9793	0.16878	23.9793	0.752	23.9793	1.35075	23.9793	1.96407
23.999	0.14345	23.999	0.73762	23.999	1.34499	23.999	1.97045
24.0186	0.16181	24.0186	0.75053	24.0186	1.33838	24.0186	1.95911
24.0383	0.16878	24.0383	0.75112	24.0383	1.34989	24.0383	1.96123
24.058	0.16909	24.058	0.74994	24.058	1.33608	24.058	1.96513
24.0777	0.17131	24.0777	0.7473	24.0777	1.34528	24.0777	1.97328
24.0974	0.15548	24.0974	0.75904	24.0974	1.32831	24.0974	1.96301
24.1171	0.16909	24.1171	0.74583	24.1171	1.33982	24.1171	1.95415
24.1368	0.16561	24.1368	0.76139	24.1368	1.3473	24.1368	1.95663
24.1565	0.16624	24.1565	0.74554	24.1565	1.33867	24.1565	1.97186
24.1761	0.16403	24.1761	0.74466	24.1761	1.33406	24.1761	1.96336
24.1958	0.15959	24.1958	0.74583	24.1958	1.3473	24.1958	1.97647
24.2155	0.16276	24.2155	0.74583	24.2155	1.34931	24.2155	1.95096
24.2352	0.15864	24.2352	0.75552	24.2352	1.34212	24.2352	1.96336
24.2549	0.16624	24.2549	0.74642	24.2549	1.34873	24.2549	1.9623
24.2746	0.15864	24.2746	0.74437	24.2746	1.34356	24.2746	1.95982
24.2943	0.16624	24.2943	0.76109	24.2943	1.34384	24.2943	1.95237
24.314	0.15991	24.314	0.74407	24.314	1.3542	24.314	1.96868
24.3337	0.15263	24.3337	0.73879	24.3337	1.32946	24.3337	1.95592
24.3533	0.15199	24.3533	0.75786	24.3533	1.3378	24.3533	1.96761
24.373	0.16688	24.373	0.73879	24.373	1.34097	24.373	1.95344
24.3927	0.14946	24.3927	0.73732	24.3927	1.33579	24.3927	1.94458
24.4124	0.15611	24.4124	0.74759	24.4124	1.33061	24.4124	1.96513
24.4321	0.15643	24.4321	0.74671	24.4321	1.34269	24.4321	1.96088
24.4518	0.15263	24.4518	0.73732	24.4518	1.34212	24.4518	1.94777
24.4715	0.15073	24.4715	0.73967	24.4715	1.34356	24.4715	1.94848
24.4912	0.16688	24.4912	0.75933	24.4912	1.3355	24.4912	1.9584
24.5109	0.15959	24.5109	0.76315	24.5109	1.33406	24.5109	1.94919
24.5306	0.14661	24.5306	0.74055	24.5306	1.32313	24.5306	1.94458
24.5502	0.16878	24.5502	0.75376	24.5502	1.33349	24.5502	1.96301
24.5699	0.16023	24.5699	0.7385	24.5699	1.33838	24.5699	1.95202
24.5896	0.15199	24.5896	0.7382	24.5896	1.32888	24.5896	1.96655
24.6093	0.15231	24.6093	0.73644	24.6093	1.32975	24.6093	1.96088
24.629	0.14535	24.629	0.73644	24.629	1.33751	24.629	1.95521
24.6487	0.15579	24.6487	0.74466	24.6487	1.34154	24.6487	1.94989
24.6684	0.15453	24.6684	0.73204	24.6684	1.34183	24.6684	1.96938
24.6881	0.14693	24.6881	0.74466	24.6881	1.3401	24.6881	1.95521
24.7078	0.14091	24.7078	0.74466	24.7078	1.34327	24.7078	1.94989
24.7275	0.1425	24.7275	0.74583	24.7275	1.32831	24.7275	1.95273
24.7471	0.14978	24.7471	0.74026	24.7471	1.3286	24.7471	1.95734
24.7668	0.1444	24.7668	0.73762	24.7668	1.33694	24.7668	1.95734
24.7865	0.15073	24.7865	0.73204	24.7865	1.33867	24.7865	1.95663
24.8062	0.15041	24.8062	0.74759	24.8062	1.33176	24.8062	1.94352
24.8259	0.15611	24.8259	0.74378	24.8259	1.33119	24.8259	1.94529
24.8456	0.15389	24.8456	0.73791	24.8456	1.32716	24.8456	1.94706
24.8653	0.14503	24.8653	0.73908	24.8653	1.32687	24.8653	1.95379
24.885	0.1482	24.885	0.73146	24.885	1.3401	24.885	1.946
24.9047	0.1387	24.9047	0.73292	24.9047	1.34039	24.9047	1.94245
24.9243	0.15801	24.9243	0.74877	24.9243	1.33176	24.9243	1.9382
24.944	0.15611	24.944	0.75082	24.944	1.34241	24.944	1.95521
24.9637	0.14978	24.9637	0.74055	24.9637	1.32946	24.9637	1.94954
24.9834	0.14313	24.9834	0.74554	24.9834	1.33119	24.9834	1.95344
25.0031	0.16434	25.0031	0.73615	25.0031	1.32486	25.0031	1.94529
25.0228	0.14693	25.0228	0.74613	25.0228	1.32572	25.0228	1.95734
25.0425	0.15041	25.0425	0.73644	25.0425	1.33636	25.0425	1.94777
25.0622	0.14915	25.0622	0.74055	25.0622	1.32457	25.0622	1.94706
25.0818	0.15263	25.0818	0.74055	25.0818	1.32256	25.0818	1.95167
25.1015	0.15294	25.1015	0.74671	25.1015	1.32658	25.1015	1.9506
25.1212	0.14313	25.1212	0.73351	25.1212	1.33406	25.1212	1.94741
25.1409	0.16403	25.1409	0.7385	25.1409	1.33234	25.1409	1.93076
25.1606	0.15105	25.1606	0.74085	25.1606	1.3496	25.1606	1.95486
25.1803	0.14661	25.1803	0.73967	25.1803	1.32514	25.1803	1.95202
25.2	0.1463	25.2	0.73234	25.2	1.34902	25.2	1.94281
25.2197	0.14091	25.2197	0.73439	25.2197	1.32917	25.2197	1.94954
25.2394	0.14281	25.2394	0.7294	25.2394	1.33377	25.2394	1.95769
25.259	0.13933	25.259	0.74026	25.259	1.33061	25.259	1.94458
25.2787	0.1482	25.2787	0.73175	25.2787	1.31565	25.2787	1.946
25.2984	0.13901	25.2984	0.73468	25.2984	1.31594	25.2984	1.9382
25.3181	0.15801	25.3181	0.73087	25.3181	1.32169	25.3181	1.94033
25.3378	0.14756	25.3378	0.72881	25.3378	1.32112	25.3378	1.94245
25.3575	0.13965	25.3575	0.73908	25.3575	1.3263	25.3575	1.94564
25.3772	0.13395	25.3772	0.74231	25.3772	1.32371	25.3772	1.94458
25.3969	0.13775	25.3969	0.72705	25.3969	1.33406	25.3969	1.94245
25.4166	0.14566	25.4166	0.73879	25.4166	1.33176	25.4166	1.9382
25.4363	0.14883	25.4363	0.72735	25.4363	1.32198	25.4363	1.94387
25.4559	0.1368	25.4559	0.73644	25.4559	1.32543	25.4559	1.95521
25.4756	0.14345	25.4756	0.72793	25.4756	1.3286	25.4756	1.9343
25.4953	0.13521	25.4953	0.725	25.4953	1.32687	25.4953	1.93643
25.515	0.13711	25.515	0.72265	25.515	1.32428	25.515	1.93785
25.5347	0.13933	25.5347	0.73116	25.5347	1.32112	25.5347	1.93749
25.5544	0.15801	25.5544	0.71561	25.5544	1.31853	25.5544	1.93678
25.5741	0.14725	25.5741	0.7294	25.5741	1.31392	25.5741	1.94919
25.5938	0.1368	25.5938	0.72207	25.5938	1.32342	25.5938	1.94104
25.6135	0.1311	25.6135	0.72705	25.6135	1.31968	25.6135	1.94068
25.6332	0.13426	25.6332	0.74026	25.6332	1.3145	25.6332	1.93749
25.6528	0.14598	25.6528	0.73116	25.6528	1.32601	25.6528	1.93501
25.6725	0.14218	25.6725	0.74877	25.6725	1.31709	25.6725	1.93147
25.6922	0.14566	25.6922	0.74759	25.6922	1.32486	25.6922	1.93005
25.7119	0.15073	25.7119	0.75141	25.7119	1.31623	25.7119	1.93572
25.7316	0.15168	25.7316	0.74437	25.7316	1.3145	25.7316	1.94422
25.7513	0.16403	25.7513	0.7561	25.7513	1.32025	25.7513	1.93218
25.771	0.14661	25.771	0.74671	25.771	1.32514	25.771	1.93714
25.7907	0.15231	25.7907	0.76696	25.7907	1.31853	25.7907	1.93111
25.8103	0.16624	25.8103	0.74349	25.8103	1.32543	25.8103	1.9297
25.83	0.1501	25.83	0.74818	25.83	1.31939	25.83	1.92757
25.8497	0.15199	25.8497	0.75522	25.8497	1.31968	25.8497	1.92509
25.8694	0.16181	25.8694	0.74466	25.8694	1.31536	25.8694	1.93749
25.8891	0.15643	25.8891	0.75112	25.8891	1.31795	25.8891	1.93147
25.9088	0.15453	25.9088	0.74613	25.9088	1.32198	25.9088	1.93785
25.9285	0.13901	25.9285	0.73615	25.9285	1.30702	25.9285	1.93359
25.9482	0.14725	25.9482	0.75434	25.9482	1.32658	25.9482	1.93997
25.9679	0.14756	25.9679	0.72999	25.9679	1.31939	25.9679	1.93395
25.9875	0.14471	25.9875	0.73263	25.9875	1.32601	25.9875	1.93147
26.0072	0.14978	26.0072	0.7429	26.0072	1.32917	26.0072	1.92509
26.0269	0.14598	26.0269	0.71942	26.0269	1.31508	26.0269	1.93855
26.0466	0.13775	26.0466	0.73967	26.0466	1.31076	26.0466	1.9297
26.0663	0.13205	26.0663	0.72881	26.0663	1.31508	26.0663	1.93147
26.086	0.14028	26.086	0.72353	26.086	1.32457	26.086	1.93218
26.1057	0.13901	26.1057	0.7341	26.1057	1.30932	26.1057	1.92863
26.1254	0.13363	26.1254	0.72471	26.1254	1.31249	26.1254	1.92934
26.1451	0.1292	26.1451	0.72588	26.1451	1.31392	26.1451	1.9258
26.1648	0.13078	26.1648	0.72588	26.1648	1.3122	26.1648	1.94174
26.1844	0.13553	26.1844	0.725	26.1844	1.3099	26.1844	1.93182
26.2041	0.13395	26.2041	0.72295	26.2041	1.31479	26.2041	1.93749
26.2238	0.13141	26.2238	0.72647	26.2238	1.31565	26.2238	1.93749
26.2435	0.13141	26.2435	0.72823	26.2435	1.30558	26.2435	1.94245
26.2632	0.13775	26.2632	0.72852	26.2632	1.30788	26.2632	1.93182
26.2829	0.12983	26.2829	0.71972	26.2829	1.31047	26.2829	1.90525
26.3026	0.14155	26.3026	0.71678	26.3026	1.32054	26.3026	1.92863
26.3223	0.1425	26.3223	0.72617	26.3223	1.31623	26.3223	1.92509
26.342	0.14281	26.342	0.72207	26.342	1.31795	26.342	1.91588
26.3616	0.12571	26.3616	0.72148	26.3616	1.31508	26.3616	1.9219
26.3813	0.12856	26.3813	0.72353	26.3813	1.31162	26.3813	1.93749
26.401	0.13458	26.401	0.71561	26.401	1.32543	26.401	1.92261
26.4207	0.12635	26.4207	0.71473	26.4207	1.31392	26.4207	1.92686
26.4404	0.12888	26.4404	0.71766	26.4404	1.30961	26.4404	1.92155
26.4601	0.133	26.4601	0.71414	26.4601	1.30616	26.4601	1.92084
26.4798	0.12381	26.4798	0.71532	26.4798	1.30961	26.4798	1.92615
26.4995	0.14218	26.4995	0.72559	26.4995	1.31277	26.4995	1.92367
26.5192	0.12191	26.5192	0.7118	26.5192	1.30875	26.5192	1.93678
26.5388	0.1216	26.5388	0.72529	26.5388	1.31623	26.5388	1.92332
26.5585	0.13078	26.5585	0.72999	26.5585	1.31766	26.5585	1.93076
26.5782	0.12825	26.5782	0.725	26.5782	1.31306	26.5782	1.92934
26.5979	0.12856	26.5979	0.71473	26.5979	1.30328	26.5979	1.92332
26.6176	0.12888	26.6176	0.72588	26.6176	1.31853	26.6176	1.91588
26.6373	0.12508	26.6373	0.72353	26.6373	1.30846	26.6373	1.92155
26.657	0.1216	26.657	0.72353	26.657	1.30702	26.657	1.91623
26.6767	0.13901	26.6767	0.71913	26.6767	1.30328	26.6767	1.92367
26.6964	0.13141	26.6964	0.71913	26.6964	1.31105	26.6964	1.92828
26.716	0.12825	26.716	0.72676	26.716	1.30501	26.716	1.92048
26.7357	0.12065	26.7357	0.71854	26.7357	1.29896	26.7357	1.91056
26.7554	0.12286	26.7554	0.72207	26.7554	1.31018	26.7554	1.91694
26.7751	0.13141	26.7751	0.72031	26.7751	1.31479	26.7751	1.9297
26.7948	0.12445	26.7948	0.71649	26.7948	1.30961	26.7948	1.92544
26.8145	0.12571	26.8145	0.72001	26.8145	1.31421	26.8145	1.9297
26.8342	0.12476	26.8342	0.70945	26.8342	1.30702	26.8342	1.91269
26.8539	0.11495	26.8539	0.7115	26.8539	1.30846	26.8539	1.91233
26.8736	0.12413	26.8736	0.71414	26.8736	1.3027	26.8736	1.92509
26.8932	0.12065	26.8932	0.71385	26.8932	1.31766	26.8932	1.91694
26.9129	0.12825	26.9129	0.71884	26.9129	1.30903	26.9129	1.92792
26.9326	0.133	26.9326	0.72617	26.9326	1.31623	26.9326	1.92084
26.9523	0.11875	26.9523	0.71737	26.9523	1.31018	26.9523	1.91694
26.972	0.1235	26.972	0.71884	26.972	1.31076	26.972	1.92473
26.9917	0.12761	26.9917	0.71062	26.9917	1.31134	26.9917	1.92792
27.0114	0.1216	27.0114	0.71414	27.0114	1.31134	27.0114	1.91233
27.0311	0.12255	27.0311	0.7159	27.0311	1.30903	27.0311	1.9056
27.0508	0.12666	27.0508	0.71561	27.0508	1.30414	27.0508	1.92899
27.0705	0.1197	27.0705	0.72295	27.0705	1.31795	27.0705	1.92048
27.0901	0.12793	27.0901	0.72119	27.0901	1.30731	27.0901	1.91623
27.1098	0.13268	27.1098	0.71004	27.1098	1.30616	27.1098	1.93289
27.1295	0.11938	27.1295	0.72031	27.1295	1.30184	27.1295	1.91127
27.1492	0.12508	27.1492	0.71854	27.1492	1.3027	27.1492	1.92155
27.1689	0.12413	27.1689	0.70622	27.1689	1.31134	27.1689	1.92722
27.1886	0.12096	27.1886	0.71268	27.1886	1.2981	27.1886	1.9258
27.2083	0.12318	27.2083	0.7159	27.2083	1.29983	27.2083	1.918
27.228	0.11178	27.228	0.71326	27.228	1.30817	27.228	1.91765
27.2477	0.12983	27.2477	0.71708	27.2477	1.3076	27.2477	1.92296
27.2673	0.13173	27.2673	0.7206	27.2673	1.30328	27.2673	1.92119
27.287	0.12413	27.287	0.71502	27.287	1.30443	27.287	1.92296
27.3067	0.12888	27.3067	0.71356	27.3067	1.30875	27.3067	1.92367
27.3264	0.11716	27.3264	0.72617	27.3264	1.30961	27.3264	1.92438
27.3461	0.1197	27.3461	0.7071	27.3461	1.31536	27.3461	1.92757
27.3658	0.12603	27.3658	0.72559	27.3658	1.31191	27.3658	1.92296
27.3855	0.12065	27.3855	0.70593	27.3855	1.30242	27.3855	1.90773
27.4052	0.12096	27.4052	0.70886	27.4052	1.31018	27.4052	1.92828
27.4248	0.12033	27.4248	0.71004	27.4248	1.2935	27.4248	1.92084
27.4445	0.12793	27.4445	0.7206	27.4445	1.30558	27.4445	1.92544
27.4642	0.12033	27.4642	0.71121	27.4642	1.30242	27.4642	1.93218
27.4839	0.11685	27.4839	0.71356	27.4839	1.30932	27.4839	1.92757
27.5036	0.1178	27.5036	0.71062	27.5036	1.31623	27.5036	1.91446
27.5233	0.12318	27.5233	0.71033	27.5233	1.30587	27.5233	1.92544
27.543	0.12128	27.543	0.7115	27.543	1.30472	27.543	1.92084
27.5627	0.1311	27.5627	0.71766	27.5627	1.30472	27.5627	1.92686
27.5824	0.12856	27.5824	0.71678	27.5824	1.30616	27.5824	1.92155
27.602	0.12476	27.602	0.70739	27.602	1.3099	27.602	1.91021
27.6217	0.10798	27.6217	0.7071	27.6217	1.30558	27.6217	1.90808
27.6414	0.11368	27.6414	0.71414	27.6414	1.30788	27.6414	1.9095
27.6611	0.12856	27.6611	0.70945	27.6611	1.30069	27.6611	1.90489
27.6808	0.11083	27.6808	0.70827	27.6808	1.29551	27.6808	1.90525
27.7005	0.1121	27.7005	0.70886	27.7005	1.30702	27.7005	1.92225
27.7202	0.11115	27.7202	0.71532	27.7202	1.30242	27.7202	1.92048
27.7399	0.114	27.7399	0.70739	27.7399	1.31105	27.7399	1.91977
27.7596	0.12318	27.7596	0.70769	27.7596	1.31306	27.7596	1.90985
27.7793	0.11906	27.7793	0.71062	27.7793	1.2981	27.7793	1.9219
27.799	0.11241	27.799	0.71004	27.799	1.3004	27.799	1.91446
27.8186	0.11115	27.8186	0.71884	27.8186	1.28976	27.8186	1.9134
27.8383	0.11558	27.8383	0.69712	27.8383	1.30012	27.8383	1.91871
27.858	0.1292	27.858	0.71385	27.858	1.30069	27.858	1.91836
27.8777	0.12191	27.8777	0.7162	27.8777	1.28861	27.8777	1.91446
27.8974	0.10893	27.8974	0.70827	27.8974	1.30012	27.8974	1.91021
27.9171	0.11558	27.9171	0.70857	27.9171	1.29465	27.9171	1.91375
27.9368	0.11906	27.9368	0.69918	27.9368	1.29638	27.9368	1.90595
27.9565	0.11558	27.9565	0.71414	27.9565	1.29896	27.9565	1.90737
27.9762	0.11558	27.9762	0.7071	27.9762	1.29954	27.9762	1.91056
27.9958	0.11875	27.9958	0.7159	27.9958	1.31508	27.9958	1.9141
28.0155	0.10861	28.0155	0.70974	28.0155	1.28746	28.0155	1.90418
28.0352	0.12255	28.0352	0.70241	28.0352	1.2958	28.0352	1.91375
28.0549	0.11368	28.0549	0.70886	28.0549	1.30242	28.0549	1.9095
28.0746	0.10323	28.0746	0.7115	28.0746	1.30587	28.0746	1.91977
28.0943	0.10418	28.0943	0.70153	28.0943	1.29033	28.0943	1.9095
28.114	0.10703	28.114	0.70739	28.114	1.30069	28.114	1.91056
28.1337	0.10228	28.1337	0.70563	28.1337	1.29781	28.1337	1.91198
28.1533	0.09816	28.1533	0.71121	28.1533	1.29724	28.1533	1.90595
28.173	0.10671	28.173	0.70563	28.173	1.29753	28.173	1.91729
28.1927	0.10291	28.1927	0.69448	28.1927	1.3076	28.1927	1.90666
28.2124	0.1102	28.2124	0.69918	28.2124	1.29436	28.2124	1.91233
28.2321	0.09943	28.2321	0.69889	28.2321	1.30213	28.2321	1.90347
28.2518	0.10323	28.2518	0.71033	28.2518	1.30558	28.2518	1.89249
28.2715	0.10513	28.2715	0.70475	28.2715	1.30069	28.2715	1.91765
28.2912	0.1159	28.2912	0.70446	28.2912	1.28602	28.2912	1.90489
28.3109	0.10925	28.3109	0.70945	28.3109	1.29638	28.3109	1.90914
28.3305	0.10925	28.3305	0.70886	28.3305	1.29436	28.3305	1.90276
28.3502	0.10671	28.3502	0.69566	28.3502	1.29494	28.3502	1.91198
28.3699	0.10671	28.3699	0.70035	28.3699	1.2912	28.3699	1.90383
28.3896	0.10291	28.3896	0.70622	28.3896	1.29407	28.3896	1.90064
28.4093	0.10956	28.4093	0.70153	28.4093	1.28976	28.4093	1.8932
28.429	0.10766	28.429	0.70182	28.429	1.29177	28.429	1.88824
28.4487	0.10798	28.4487	0.70153	28.4487	1.2912	28.4487	1.9056
28.4684	0.10006	28.4684	0.71473	28.4684	1.29407	28.4684	1.90595
28.4881	0.10291	28.4881	0.69683	28.4881	1.28573	28.4881	1.91375
28.5078	0.10386	28.5078	0.70446	28.5078	1.30501	28.5078	1.8932
28.5274	0.10671	28.5274	0.70123	28.5274	1.28746	28.5274	1.9095
28.5471	0.11305	28.5471	0.7027	28.5471	1.29695	28.5471	1.91552
28.5668	0.09943	28.5668	0.70622	28.5668	1.2889	28.5668	1.88611
28.5865	0.10893	28.5865	0.70945	28.5865	1.28976	28.5865	1.9056
28.6062	0.11241	28.6062	0.69536	28.6062	1.28717	28.6062	1.89213
28.6259	0.09911	28.6259	0.70299	28.6259	1.29264	28.6259	1.89568
28.6456	0.10988	28.6456	0.70329	28.6456	1.28659	28.6456	1.89639
28.6653	0.10006	28.6653	0.69918	28.6653	1.28775	28.6653	1.89639
28.685	0.10291	28.685	0.70622	28.685	1.28688	28.685	1.90454
28.7047	0.11653	28.7047	0.70681	28.7047	1.29235	28.7047	1.9017
28.7243	0.09531	28.7243	0.70123	28.7243	1.2794	28.7243	1.89568
28.744	0.09405	28.744	0.70739	28.744	1.28516	28.744	1.90383
28.7637	0.09816	28.7637	0.69243	28.7637	1.29407	28.7637	1.89674
28.7834	0.09816	28.7834	0.69507	28.7834	1.29264	28.7834	1.90099
28.8031	0.10165	28.8031	0.69624	28.8031	1.29062	28.8031	1.89709
28.8228	0.09626	28.8228	0.69654	28.8228	1.29407	28.8228	1.89603
28.8425	0.10323	28.8425	0.68363	28.8425	1.2935	28.8425	1.89922
28.8622	0.12191	28.8622	0.69536	28.8622	1.29033	28.8622	1.90808
28.8819	0.1007	28.8819	0.70329	28.8819	1.29148	28.8819	1.88859
28.9015	0.09911	28.9015	0.69712	28.9015	1.2958	28.9015	1.90099
28.9212	0.10355	28.9212	0.68891	28.9212	1.2912	28.9212	1.89178
28.9409	0.10355	28.9409	0.69331	28.9409	1.29379	28.9409	1.89426
28.9606	0.10133	28.9606	0.69155	28.9606	1.2935	28.9606	1.90808
28.9803	0.09816	28.9803	0.69243	28.9803	1.28516	28.9803	1.88859
29	0.0893	29	0.698	29	1.28832	29	1.90276
29.0197	0.09911	29.0197	0.69859	29.0197	1.29839	29.0197	1.89816
29.0394	0.10323	29.0394	0.70505	29.0394	1.28055	29.0394	1.89036
29.059	0.10291	29.059	0.69507	29.059	1.28688	29.059	1.90737
29.0787	0.10545	29.0787	0.69859	29.0787	1.27911	29.0787	1.88398
29.0984	0.09816	29.0984	0.69038	29.0984	1.29235	29.0984	1.89709
29.1181	0.09721	29.1181	0.69947	29.1181	1.29436	29.1181	1.90985
29.1378	0.10386	29.1378	0.69448	29.1378	1.29264	29.1378	1.88965
29.1575	0.09943	29.1575	0.69184	29.1575	1.29206	29.1575	1.89178
29.1772	0.09215	29.1772	0.70035	29.1772	1.28976	29.1772	1.88753
29.1969	0.10513	29.1969	0.69155	29.1969	1.29235	29.1969	1.89391
29.2166	0.10291	29.2166	0.69624	29.2166	1.28487	29.2166	1.89568
29.2362	0.0988	29.2362	0.69859	29.2362	1.28516	29.2362	1.89603
29.2559	0.0969	29.2559	0.68832	29.2559	1.29235	29.2559	1.90099
29.2756	0.10196	29.2756	0.70241	29.2756	1.28976	29.2756	1.89391
29.2953	0.10608	29.2953	0.69742	29.2953	1.29494	29.2953	1.89887
29.315	0.10418	29.315	0.6983	29.315	1.30012	29.315	1.89426
29.3347	0.09595	29.3347	0.70505	29.3347	1.2748	29.3347	1.89922
29.3544	0.10386	29.3544	0.6895	29.3544	1.29896	29.3544	1.89674
29.3741	0.09975	29.3741	0.70006	29.3741	1.29522	29.3741	1.90631
29.3938	0.10418	29.3938	0.70681	29.3938	1.29292	29.3938	1.89958
29.4135	0.08708	29.4135	0.70006	29.4135	1.29321	29.4135	1.90489
29.4331	0.10101	29.4331	0.69096	29.4331	1.2912	29.4331	1.90595
29.4528	0.09753	29.4528	0.69624	29.4528	1.28602	29.4528	1.89143
29.4725	0.09531	29.4725	0.69448	29.4725	1.28544	29.4725	1.89709
29.4922	0.1064	29.4922	0.68275	29.4922	1.29522	29.4922	1.8978
29.5119	0.10038	29.5119	0.68744	29.5119	1.28746	29.5119	1.89426
29.5316	0.10323	29.5316	0.69331	29.5316	1.28314	29.5316	1.8932
29.5513	0.10165	29.5513	0.69126	29.5513	1.29148	29.5513	1.89887
29.571	0.0912	29.571	0.70006	29.571	1.29062	29.571	1.90525
29.5907	0.09785	29.5907	0.69302	29.5907	1.28573	29.5907	1.89568
29.6103	0.0988	29.6103	0.68862	29.6103	1.28947	29.6103	1.89391
29.63	0.10196	29.63	0.69448	29.63	1.29292	29.63	1.91658
29.6497	0.09658	29.6497	0.69654	29.6497	1.28544	29.6497	1.90241
29.6694	0.10101	29.6694	0.69595	29.6694	1.28832	29.6694	1.90312
29.6891	0.1007	29.6891	0.69448	29.6891	1.29235	29.6891	1.8932
29.7088	0.10513	29.7088	0.68509	29.7088	1.28659	29.7088	1.89391
29.7285	0.09468	29.7285	0.70035	29.7285	1.28918	29.7285	1.90347
29.7482	0.1045	29.7482	0.69126	29.7482	1.30558	29.7482	1.89851
29.7679	0.10735	29.7679	0.71121	29.7679	1.31277	29.7679	1.91127
29.7875	0.1178	29.7875	0.70769	29.7875	1.31709	29.7875	1.9304
29.8072	0.10513	29.8072	0.70358	29.8072	1.31651	29.8072	1.92615
29.8269	0.11748	29.8269	0.70006	29.8269	1.30702	29.8269	1.9297
29.8466	0.11621	29.8466	0.72265	29.8466	1.32946	29.8466	1.93962
29.8663	0.12983	29.8663	0.70739	29.8663	1.33867	29.8663	1.95202
29.886	0.13648	29.886	0.73879	29.886	1.35938	29.886	1.95592
29.9057	0.15453	29.9057	0.75023	29.9057	1.41433	29.9057	1.96549
29.9254	0.16751	29.9254	0.78104	29.9254	1.50869	29.9254	2.01403
29.9451	0.20013	29.9451	0.81655	29.9451	1.5576	29.9451	2.07782
29.9647	0.27359	29.9647	0.83856	29.9647	1.59816	29.9647	2.12247
29.9844	0.38442	29.9844	0.90428	29.9844	1.64707	29.9844	2.16322
30.0041	0.35244	30.0041	0.99026	30.0041	1.72877	30.0041	2.24578
30.0238	0.386	30.0238	1.07389	30.0238	1.81277	30.0238	2.4134
30.0435	0.45218	30.0435	1.16485	30.0435	1.89649	30.0435	2.4708
30.0632	0.57758	30.0632	1.16309	30.0632	1.94885	30.0632	2.43076
30.0829	0.63775	30.0829	1.21825	30.0829	1.94137	30.0829	2.43926
30.1026	0.67004	30.1026	1.20622	30.1026	2.04062	30.1026	2.54947
30.1223	0.68144	30.1223	1.23556	30.1223	2.08953	30.1223	2.56258
30.142	0.69854	30.142	1.21766	30.142	2.10794	30.142	2.57286
30.1616	0.67954	30.1616	1.13932	30.1616	2.17296	30.1616	2.60014
30.1813	0.64471	30.1813	1.07301	30.1813	2.2	30.1813	2.65082
30.201	0.65358	30.201	1.05041	30.201	2.13527	30.201	2.63948
30.2207	0.69063	30.2207	0.99642	30.2207	2.14016	30.2207	2.67101
30.2404	0.63965	30.2404	0.92893	30.2404	2.16433	30.2404	2.74685
30.2601	0.57568	30.2601	0.92042	30.2601	2.02537	30.2601	2.76386
30.2798	0.4525	30.2798	0.85822	30.2798	1.8588	30.2798	2.67066
30.2995	0.38917	30.2995	0.8007	30.2995	1.81594	30.2995	2.68094
30.3192	0.35814	30.3192	0.76901	30.3192	1.72733	30.3192	2.70999
30.3388	0.27992	30.3388	0.74085	30.3388	1.62952	30.3388	2.8
30.3585	0.20393	30.3585	0.7294	30.3585	1.513	30.3585	2.75393
30.3782	0.16561	30.3782	0.71649	30.3782	1.44022	30.3782	2.74295
30.3979	0.14946	30.3979	0.70475	30.3979	1.39592	30.3979	2.68767
30.4176	0.12033	30.4176	0.6983	30.4176	1.37319	30.4176	2.67952
30.4373	0.11431	30.4373	0.70299	30.4373	1.33435	30.4373	2.61432
30.457	0.10481	30.457	0.69419	30.457	1.31392	30.457	2.62601
30.4767	0.1121	30.4767	0.698	30.4767	1.31134	30.4767	2.61963
30.4963	0.09468	30.4963	0.6983	30.4963	1.30644	30.4963	2.46761
30.516	0.08993	30.516	0.68069	30.516	1.28947	30.516	2.27413
30.5357	0.09753	30.5357	0.69243	30.5357	1.29753	30.5357	2.19936
30.5554	0.08993	30.5554	0.68392	30.5554	1.29522	30.5554	2.16109
30.5751	0.09151	30.5751	0.67746	30.5751	1.28429	30.5751	2.06329
30.5948	0.0893	30.5948	0.68509	30.5948	1.29177	30.5948	1.9832
30.6145	0.08645	30.6145	0.68568	30.6145	1.27595	30.6145	1.94245
30.6342	0.08866	30.6342	0.6848	30.6342	1.2935	30.6342	1.93962
30.6539	0.09721	30.6539	0.69096	30.6539	1.28602	30.6539	1.92332
30.6736	0.07441	30.6736	0.67952	30.6736	1.28429	30.6736	1.9134
30.6932	0.08296	30.6932	0.67893	30.6932	1.28142	30.6932	1.90737
30.7129	0.08581	30.7129	0.68656	30.7129	1.27163	30.7129	1.9056
30.7326	0.09151	30.7326	0.67717	30.7326	1.27796	30.7326	1.89993
30.7523	0.07948	30.7523	0.68128	30.7523	1.27451	30.7523	1.90383
30.772	0.07948	30.772	0.6804	30.772	1.27451	30.772	1.88576
30.7917	0.08645	30.7917	0.68187	30.7917	1.27048	30.7917	1.88753
30.8114	0.08708	30.8114	0.6804	30.8114	1.28084	30.8114	1.8893
30.8311	0.08328	30.8311	0.676	30.8311	1.28401	30.8311	1.88859
30.8508	0.0836	30.8508	0.67893	30.8508	1.27911	30.8508	1.89001
30.8705	0.08201	30.8705	0.68627	30.8705	1.26905	30.8705	1.89213
30.8901	0.08676	30.8901	0.67835	30.8901	1.27825	30.8901	1.87725
30.9098	0.08455	30.9098	0.68392	30.9098	1.26617	30.9098	1.89107
30.9295	0.0779	30.9295	0.68685	30.9295	1.27192	30.9295	1.88717
30.9492	0.07473	30.9492	0.68275	30.9492	1.26502	30.9492	1.87867
30.9689	0.07061	30.9689	0.67835	30.9689	1.27911	30.9689	1.87512
30.9886	0.08613	30.9886	0.67923	30.9886	1.27653	30.9886	1.88788
31.0083	0.0779	31.0083	0.67424	31.0083	1.26358	31.0083	1.88257
31.028	0.0836	31.028	0.67218	31.028	1.27106	31.028	1.87583
31.0477	0.0798	31.0477	0.68245	31.0477	1.2725	31.0477	1.87725
31.0673	0.08043	31.0673	0.67424	31.0673	1.27279	31.0673	1.86981
31.087	0.08676	31.087	0.67864	31.087	1.26415	31.087	1.87335
31.1067	0.0817	31.1067	0.67864	31.1067	1.27653	31.1067	1.87123
31.1264	0.08233	31.1264	0.67306	31.1264	1.26617	31.1264	1.88115
31.1461	0.08106	31.1461	0.67776	31.1461	1.27135	31.1461	1.87938
31.1658	0.07505	31.1658	0.67923	31.1658	1.27624	31.1658	1.86627
31.1855	0.0703	31.1855	0.66866	31.1855	1.27221	31.1855	1.87548
31.2052	0.08391	31.2052	0.67336	31.2052	1.26732	31.2052	1.87867
31.2248	0.08106	31.2248	0.67688	31.2248	1.26559	31.2248	1.873
31.2445	0.07441	31.2445	0.67248	31.2445	1.2702	31.2445	1.87761
31.2642	0.07378	31.2642	0.67277	31.2642	1.26761	31.2642	1.87477
31.2839	0.07663	31.2839	0.67189	31.2839	1.26962	31.2839	1.87335
31.3036	0.07378	31.3036	0.6757	31.3036	1.26847	31.3036	1.87619
31.3233	0.0817	31.3233	0.66631	31.3233	1.27336	31.3233	1.87654
31.343	0.08075	31.343	0.67776	31.343	1.26732	31.343	1.87264
31.3627	0.0779	31.3627	0.67072	31.3627	1.26818	31.3627	1.8691
31.3824	0.07315	31.3824	0.6804	31.3824	1.26847	31.3824	1.86981
31.402	0.07473	31.402	0.67482	31.402	1.27048	31.402	1.87831
31.4217	0.07315	31.4217	0.67189	31.4217	1.26933	31.4217	1.88186
31.4414	0.07283	31.4414	0.67453	31.4414	1.26818	31.4414	1.86697
31.4611	0.07695	31.4611	0.6669	31.4611	1.26329	31.4611	1.87442
31.4808	0.07536	31.4808	0.67013	31.4808	1.26646	31.4808	1.87938
31.5005	0.07916	31.5005	0.67835	31.5005	1.2725	31.5005	1.87512
31.5202	0.07473	31.5202	0.66984	31.5202	1.26847	31.5202	1.85776
31.5399	0.06935	31.5399	0.67805	31.5399	1.27192	31.5399	1.86839
31.5596	0.0798	31.5596	0.67688	31.5596	1.26962	31.5596	1.87158
31.5792	0.0836	31.5792	0.67688	31.5792	1.26531	31.5792	1.87477
31.5989	0.07283	31.5989	0.67893	31.5989	1.26387	31.5989	1.873
31.6186	0.07758	31.6186	0.6757	31.6186	1.26185	31.6186	1.87548
31.6383	0.06966	31.6383	0.67952	31.6383	1.26761	31.6383	1.86379
31.658	0.0722	31.658	0.67512	31.658	1.263	31.658	1.87761
31.6777	0.07853	31.6777	0.67864	31.6777	1.27163	31.6777	1.87619
31.6974	0.07631	31.6974	0.67512	31.6974	1.25811	31.6974	1.86981
31.7171	0.09025	31.7171	0.67658	31.7171	1.26559	31.7171	1.8652
31.7368	0.07758	31.7368	0.68128	31.7368	1.25926	31.7368	1.86697
31.7565	0.08265	31.7565	0.68451	31.7565	1.26329	31.7565	1.87087
31.7761	0.08075	31.7761	0.68392	31.7761	1.26415	31.7761	1.87406
31.7958	0.08708	31.7958	0.67658	31.7958	1.26962	31.7958	1.86945
31.8155	0.08645	31.8155	0.67893	31.8155	1.26646	31.8155	1.873
31.8352	0.08011	31.8352	0.68099	31.8352	1.25437	31.8352	1.88009
31.8549	0.08581	31.8549	0.67277	31.8549	1.26157	31.8549	1.86662
31.8746	0.08328	31.8746	0.67864	31.8746	1.26847	31.8746	1.86981
31.8943	0.08138	31.8943	0.67424	31.8943	1.2607	31.8943	1.8606
31.914	0.07821	31.914	0.67218	31.914	1.26473	31.914	1.86591
31.9337	0.08866	31.9337	0.67688	31.9337	1.25667	31.9337	1.86981
31.9534	0.08201	31.9534	0.67835	31.9534	1.26387	31.9534	1.87973
31.973	0.07821	31.973	0.6804	31.973	1.26559	31.973	1.87654
31.9927	0.07916	31.9927	0.66925	31.9927	1.25725	31.9927	1.87442
32.0124	0.07125	32.0124	0.67453	32.0124	1.26387	32.0124	1.85953
32.0321	0.08201	32.0321	0.68245	32.0321	1.25639	32.0321	1.86839
32.0518	0.07758	32.0518	0.67306	32.0518	1.26099	32.0518	1.87087
32.0715	0.076	32.0715	0.67365	32.0715	1.26214	32.0715	1.8613
32.0912	0.06776	32.0912	0.67072	32.0912	1.25898	32.0912	1.86839
32.1109	0.07315	32.1109	0.67629	32.1109	1.263	32.1109	1.86662
32.1305	0.07631	32.1305	0.66778	32.1305	1.25869	32.1305	1.85067
32.1502	0.07315	32.1502	0.67952	32.1502	1.25667	32.1502	1.87194
32.1699	0.07916	32.1699	0.67629	32.1699	1.25811	32.1699	1.8613
32.1896	0.07821	32.1896	0.68392	32.1896	1.2561	32.1896	1.85599
32.2093	0.07156	32.2093	0.66514	32.2093	1.25524	32.2093	1.86697
32.229	0.07315	32.229	0.67482	32.229	1.26358	32.229	1.85953
32.2487	0.0741	32.2487	0.68099	32.2487	1.26415	32.2487	1.87442
32.2684	0.07251	32.2684	0.67893	32.2684	1.25926	32.2684	1.86485
32.2881	0.07125	32.2881	0.67189	32.2881	1.25524	32.2881	1.85705
32.3077	0.07156	32.3077	0.67512	32.3077	1.26272	32.3077	1.86733
32.3274	0.07125	32.3274	0.67394	32.3274	1.26013	32.3274	1.86591
32.3471	0.08391	32.3471	0.67746	32.3471	1.26157	32.3471	1.8606
32.3668	0.08486	32.3668	0.67394	32.3668	1.26185	32.3668	1.86768
32.3865	0.06776	32.3865	0.67981	32.3865	1.2584	32.3865	1.86379
32.4062	0.06618	32.4062	0.68304	32.4062	1.25898	32.4062	1.87442
32.4259	0.0741	32.4259	0.66925	32.4259	1.26646	32.4259	1.86414
32.4456	0.0722	32.4456	0.67101	32.4456	1.263	32.4456	1.86875
32.4653	0.08075	32.4653	0.67952	32.4653	1.25811	32.4653	1.86343
32.4849	0.0741	32.4849	0.67629	32.4849	1.25552	32.4849	1.85847
32.5046	0.07251	32.5046	0.68597	32.5046	1.25926	32.5046	1.86272
32.5243	0.07916	32.5243	0.68275	32.5243	1.25667	32.5243	1.85634
32.544	0.08708	32.544	0.6804	32.544	1.25869	32.544	1.85953
32.5637	0.08391	32.5637	0.68421	32.5637	1.26933	32.5637	1.86556
32.5834	0.08328	32.5834	0.68451	32.5834	1.26041	32.5834	1.86024
32.6031	0.08898	32.6031	0.70798	32.6031	1.25265	32.6031	1.85953
32.6228	0.09595	32.6228	0.70681	32.6228	1.2607	32.6228	1.85245
32.6425	0.09785	32.6425	0.71297	32.6425	1.25524	32.6425	1.86414
32.6622	0.10418	32.6622	0.72881	32.6622	1.25351	32.6622	1.85422
32.6818	0.10893	32.6818	0.75376	32.6818	1.26329	32.6818	1.86697
32.7015	0.12286	32.7015	0.78192	32.7015	1.26962	32.7015	1.86166
32.7212	0.12286	32.7212	0.83445	32.7212	1.25063	32.7212	1.86414
32.7409	0.15231	32.7409	0.89577	32.7409	1.25667	32.7409	1.86839
32.7606	0.19221	32.7606	0.96913	32.7606	1.26761	32.7606	1.86308
32.7803	0.23908	32.7803	1.05687	32.7803	1.25495	32.7803	1.86201
32.8	0.29671	32.8	1.14401	32.8	1.25322	32.8	1.86024
32.8197	0.35149	32.8197	1.20446	32.8197	1.24977	32.8197	1.8613
32.8394	0.4335	32.8394	1.2159	32.8394	1.25552	32.8394	1.85741
32.8591	0.51488	32.8591	1.26109	32.8591	1.25524	32.8591	1.8691
32.8787	0.519	32.8787	1.26432	32.8787	1.25524	32.8787	1.86627
32.8984	0.56491	32.8984	1.301	32.8984	1.26243	32.8984	1.85847
32.9181	0.56998	32.9181	1.36702	32.9181	1.25236	32.9181	1.85563
32.9378	0.6121	32.9378	1.42218	32.9378	1.24977	32.9378	1.86308
32.9575	0.67163	32.9575	1.46209	32.9575	1.25898	32.9575	1.8652
32.9772	0.73433	32.9772	1.47412	32.9772	1.25869	32.9772	1.85634
32.9969	0.78087	32.9969	1.4348	32.9969	1.25811	32.9969	1.85776
33.0166	0.79196	33.0166	1.39079	33.0166	1.25754	33.0166	1.85528
33.0363	0.76536	33.0363	1.31332	33.0363	1.25783	33.0363	1.86343
33.0559	0.73496	33.0559	1.28662	33.0559	1.24891	33.0559	1.8613
33.0756	0.66783	33.0756	1.2382	33.0756	1.2561	33.0756	1.86166
33.0953	0.64883	33.0953	1.16221	33.0953	1.25121	33.0953	1.85634
33.115	0.61463	33.115	1.12054	33.115	1.25754	33.115	1.85067
33.1347	0.5532	33.1347	1.05423	33.1347	1.25696	33.1347	1.86414
33.1544	0.49113	33.1544	1.03193	33.1544	1.2492	33.1544	1.85209
33.1741	0.44585	33.1741	0.94771	33.1741	1.2607	33.1741	1.86272
33.1938	0.4221	33.1938	0.91133	33.1938	1.25092	33.1938	1.86095
33.2135	0.35339	33.2135	0.87025	33.2135	1.2538	33.2135	1.87158
33.2331	0.30082	33.2331	0.85	33.2331	1.24891	33.2331	1.8606
33.2528	0.26187	33.2528	0.79396	33.2528	1.25236	33.2528	1.8652
33.2725	0.22768	33.2725	0.74378	33.2725	1.25696	33.2725	1.85174
33.2922	0.18841	33.2922	0.74495	33.2922	1.24977	33.2922	1.84784
33.3119	0.15959	33.3119	0.71297	33.3119	1.25581	33.3119	1.86839
33.3316	0.14345	33.3316	0.70827	33.3316	1.2515	33.3316	1.86237
33.3513	0.11653	33.3513	0.68656	33.3513	1.25552	33.3513	1.8613
33.371	0.1007	33.371	0.68333	33.371	1.24891	33.371	1.85847
33.3907	0.09531	33.3907	0.66925	33.3907	1.25035	33.3907	1.85103
33.4103	0.09056	33.4103	0.68245	33.4103	1.25409	33.4103	1.85953
33.43	0.08138	33.43	0.67512	33.43	1.25667	33.43	1.85776
33.4497	0.07315	33.4497	0.67482	33.4497	1.25265	33.4497	1.85174
33.4694	0.07663	33.4694	0.6804	33.4694	1.25236	33.4694	1.85705
33.4891	0.08043	33.4891	0.66309	33.4891	1.2515	33.4891	1.86379
33.5088	0.06935	33.5088	0.67042	33.5088	1.25783	33.5088	1.8567
33.5285	0.0703	33.5285	0.6625	33.5285	1.25495	33.5285	1.85599
33.5482	0.07473	33.5482	0.66866	33.5482	1.25524	33.5482	1.85315
33.5678	0.07125	33.5678	0.6713	33.5678	1.24776	33.5678	1.85351
33.5875	0.06998	33.5875	0.6669	33.5875	1.25466	33.5875	1.8606
33.6072	0.06428	33.6072	0.66778	33.6072	1.25639	33.6072	1.85741
33.6269	0.0741	33.6269	0.65957	33.6269	1.24603	33.6269	1.86201
33.6466	0.07251	33.6466	0.65898	33.6466	1.25639	33.6466	1.86308
33.6663	0.07188	33.6663	0.66543	33.6663	1.25265	33.6663	1.85847
33.686	0.07251	33.686	0.66778	33.686	1.24574	33.686	1.8567
33.7057	0.0646	33.7057	0.67189	33.7057	1.25207	33.7057	1.84678
33.7254	0.06681	33.7254	0.67482	33.7254	1.25437	33.7254	1.85847
33.7451	0.06713	33.7451	0.66074	33.7451	1.25092	33.7451	1.86024
33.7647	0.06871	33.7647	0.67189	33.7647	1.25236	33.7647	1.85422
33.7844	0.06586	33.7844	0.6716	33.7844	1.25466	33.7844	1.86627
33.8041	0.06206	33.8041	0.66661	33.8041	1.25409	33.8041	1.8652
33.8238	0.0741	33.8238	0.66514	33.8238	1.24891	33.8238	1.85705
33.8435	0.0665	33.8435	0.67072	33.8435	1.24977	33.8435	1.8613
33.8632	0.06301	33.8632	0.676	33.8632	1.25351	33.8632	1.86272
33.8829	0.07093	33.8829	0.66338	33.8829	1.25035	33.8829	1.85563
33.9026	0.06428	33.9026	0.65898	33.9026	1.25092	33.9026	1.85599
33.9223	0.06238	33.9223	0.6581	33.9223	1.25121	33.9223	1.86237
33.9419	0.06745	33.9419	0.66309	33.9419	1.2492	33.9419	1.85812
33.9616	0.0589	33.9616	0.66514	33.9616	1.25811	33.9616	1.86414
33.9813	0.06143	33.9813	0.66015	33.9813	1.25696	33.9813	1.86237
34.001	0.06713	34.001	0.66896	34.001	1.25351	34.001	1.86024
34.0207	0.07251	34.0207	0.6669	34.0207	1.25495	34.0207	1.85989
34.0404	0.0665	34.0404	0.66778	34.0404	1.24977	34.0404	1.85953
34.0601	0.05921	34.0601	0.66279	34.0601	1.24776	34.0601	1.85741
34.0798	0.07251	34.0798	0.66455	34.0798	1.25178	34.0798	1.85812
34.0995	0.06396	34.0995	0.66866	34.0995	1.25811	34.0995	1.86343
34.1191	0.05985	34.1191	0.66778	34.1191	1.24891	34.1191	1.85953
34.1388	0.06713	34.1388	0.65957	34.1388	1.25293	34.1388	1.86201
34.1585	0.06428	34.1585	0.65898	34.1585	1.25293	34.1585	1.85989
34.1782	0.07156	34.1782	0.66074	34.1782	1.25207	34.1782	1.86201
34.1979	0.06396	34.1979	0.66661	34.1979	1.25351	34.1979	1.85953
34.2176	0.06428	34.2176	0.66808	34.2176	1.25207	34.2176	1.85705
34.2373	0.06555	34.2373	0.66426	34.2373	1.25466	34.2373	1.85705
34.257	0.06745	34.257	0.65781	34.257	1.25696	34.257	1.8613
34.2767	0.06143	34.2767	0.66808	34.2767	1.25409	34.2767	1.86343
34.2963	0.06111	34.2963	0.66837	34.2963	1.25466	34.2963	1.85882
34.316	0.06966	34.316	0.6625	34.316	1.25984	34.316	1.86237
34.3357	0.07441	34.3357	0.66015	34.3357	1.25236	34.3357	1.86449
34.3554	0.06523	34.3554	0.66221	34.3554	1.26272	34.3554	1.86733
34.3751	0.05858	34.3751	0.66162	34.3751	1.25322	34.3751	1.85918
34.3948	0.06175	34.3948	0.66778	34.3948	1.25869	34.3948	1.86839
34.4145	0.06681	34.4145	0.66426	34.4145	1.25293	34.4145	1.86272
34.4342	0.07156	34.4342	0.66133	34.4342	1.25207	34.4342	1.86414
34.4539	0.07188	34.4539	0.65927	34.4539	1.25955	34.4539	1.8652
34.4736	0.06491	34.4736	0.65781	34.4736	1.2584	34.4736	1.86095
34.4932	0.06428	34.4932	0.66367	34.4932	1.25811	34.4932	1.86875
34.5129	0.0665	34.5129	0.66514	34.5129	1.25984	34.5129	1.87016
34.5326	0.06206	34.5326	0.66602	34.5326	1.26214	34.5326	1.873
34.5523	0.07061	34.5523	0.6716	34.5523	1.26358	34.5523	1.873
34.572	0.07283	34.572	0.67101	34.572	1.26157	34.572	1.88044
34.5917	0.07885	34.5917	0.67336	34.5917	1.27336	34.5917	1.88257
34.6114	0.07663	34.6114	0.68157	34.6114	1.2817	34.6114	1.89072
34.6311	0.0836	34.6311	0.67864	34.6311	1.28803	34.6311	1.90206
34.6508	0.08771	34.6508	0.69243	34.6508	1.29983	34.6508	1.90879
34.6704	0.1045	34.6704	0.70065	34.6704	1.31939	34.6704	1.94033
34.6901	0.10355	34.6901	0.72911	34.6901	1.33608	34.6901	1.946
34.7098	0.11938	34.7098	0.75933	34.7098	1.37117	34.7098	1.99632
34.7295	0.16181	34.7295	0.79865	34.7295	1.39994	34.7295	2.08526
34.7492	0.16593	34.7492	0.82183	34.7492	1.42929	34.7492	2.21035
34.7689	0.22103	34.7689	0.84296	34.7689	1.51818	34.7689	2.17385
34.7886	0.27422	34.7886	0.87876	34.7886	1.58176	34.7886	2.13345
34.8083	0.32457	34.8083	0.94742	34.8083	1.63556	34.8083	2.15932
34.828	0.42559	34.828	0.99026	34.828	1.66346	34.828	2.23799
34.8476	0.54592	34.8476	1.00728	34.8476	1.66116	34.8476	2.26775
34.8673	0.61273	34.8673	1.1179	34.8673	1.721	34.8673	2.34855
34.887	0.54592	34.887	1.32506	34.887	1.76962	34.887	2.536
34.9067	0.49747	34.9067	1.6	34.9067	1.81392	34.9067	2.6377
34.9264	0.59341	34.9264	1.57359	34.9264	1.86715	34.9264	2.46478
34.9461	0.8993	34.9461	1.30892	34.9461	1.9149	34.9461	2.38717
34.9658	1	34.9658	1.23908	34.9658	2.10017	34.9658	2.43714
34.9855	0.66846	34.9855	1.27166	34.9855	2.07025	34.9855	2.51545
35.0052	0.5247	35.0052	1.27224	35.0052	1.98913	35.0052	2.4786
35.0249	0.53927	35.0249	1.12406	35.0249	1.96669	35.0249	2.40276
35.0445	0.6387	35.0445	0.98527	35.0445	2.0061	35.0445	2.38576
35.0642	0.53008	35.0642	0.89988	35.0642	1.9992	35.0642	2.5399
35.0839	0.40184	35.0839	0.82535	35.0839	1.88987	35.0839	2.64054
35.1036	0.34072	35.1036	0.77547	35.1036	1.74689	35.1036	2.59695
35.1233	0.28974	35.1233	0.75698	35.1233	1.63009	35.1233	2.60794
35.143	0.22324	35.143	0.73087	35.143	1.58119	35.143	2.66393
35.1627	0.18334	35.1627	0.70241	35.1627	1.51905	35.1627	2.67066
35.1824	0.15928	35.1824	0.69243	35.1824	1.42957	35.1824	2.60617
35.202	0.14186	35.202	0.6804	35.202	1.38268	35.202	2.57427
35.2217	0.1121	35.2217	0.676	35.2217	1.33435	35.2217	2.61396
35.2414	0.095	35.2414	0.67306	35.2414	1.30788	35.2414	2.64337
35.2611	0.09056	35.2611	0.66631	35.2611	1.28918	35.2611	2.56329
35.2808	0.08455	35.2808	0.66191	35.2808	1.29005	35.2808	2.40454
35.3005	0.0798	35.3005	0.66485	35.3005	1.27135	35.3005	2.2713
35.3202	0.06935	35.3202	0.66455	35.3202	1.26531	35.3202	2.18129
35.3399	0.07378	35.3399	0.65898	35.3399	1.26387	35.3399	2.14231
35.3596	0.07663	35.3596	0.65986	35.3596	1.26415	35.3596	2.08668
35.3792	0.06365	35.3792	0.65869	35.3792	1.26157	35.3792	2.0236
35.3989	0.06365	35.3989	0.65399	35.3989	1.26387	35.3989	1.93076
35.4186	0.06143	35.4186	0.66279	35.4186	1.25581	35.4186	1.92084
35.4383	0.0627	35.4383	0.65898	35.4383	1.25552	35.4383	1.89249
35.458	0.05193	35.458	0.65898	35.458	1.25207	35.458	1.88505
35.4777	0.06491	35.4777	0.65018	35.4777	1.25524	35.4777	1.87867
35.4974	0.05921	35.4974	0.65282	35.4974	1.25006	35.4974	1.88186
35.5171	0.06206	35.5171	0.65076	35.5171	1.2492	35.5171	1.873
35.5368	0.05826	35.5368	0.65076	35.5368	1.24804	35.5368	1.86662
35.5564	0.0551	35.5564	0.6534	35.5564	1.2538	35.5564	1.8613
35.5761	0.0608	35.5761	0.65194	35.5761	1.25409	35.5761	1.87052
35.5958	0.05763	35.5958	0.65927	35.5958	1.24459	35.5958	1.85776
35.6155	0.05256	35.6155	0.65781	35.6155	1.24085	35.6155	1.85634
35.6352	0.06016	35.6352	0.66133	35.6352	1.25092	35.6352	1.86414
35.6549	0.0532	35.6549	0.65399	35.6549	1.24517	35.6549	1.86095
35.6746	0.06143	35.6746	0.6534	35.6746	1.24517	35.6746	1.85741
35.6943	0.06111	35.6943	0.65135	35.6943	1.24948	35.6943	1.85067
35.714	0.05351	35.714	0.66309	35.714	1.24804	35.714	1.85953
35.7336	0.05067	35.7336	0.65575	35.7336	1.24603	35.7336	1.85457
35.7533	0.05573	35.7533	0.6493	35.7533	1.25293	35.7533	1.84997
35.773	0.05858	35.773	0.65546	35.773	1.25351	35.773	1.8528
35.7927	0.06333	35.7927	0.64871	35.7927	1.24833	35.7927	1.86024
35.8124	0.057	35.8124	0.65692	35.8124	1.24689	35.8124	1.85457
35.8321	0.05605	35.8321	0.65018	35.8321	1.24344	35.8321	1.85103
35.8518	0.05953	35.8518	0.65018	35.8518	1.24344	35.8518	1.85245
35.8715	0.05161	35.8715	0.65663	35.8715	1.24172	35.8715	1.84926
35.8912	0.05035	35.8912	0.65135	35.8912	1.24718	35.8912	1.85351
35.9109	0.05668	35.9109	0.64695	35.9109	1.24344	35.9109	1.85634
35.9305	0.0589	35.9305	0.65311	35.9305	1.24718	35.9305	1.85386
35.9502	0.05921	35.9502	0.65663	35.9502	1.2515	35.9502	1.85174
35.9699	0.05193	35.9699	0.66074	35.9699	1.24574	35.9699	1.85528
35.9896	0.057	35.9896	0.65634	35.9896	1.24977	35.9896	1.8528
36.0093	0.05953	36.0093	0.65106	36.0093	1.24402	36.0093	1.85103
36.029	0.05351	36.029	0.64754	36.029	1.23625	36.029	1.8567
36.0487	0.05288	36.0487	0.65223	36.0487	1.24546	36.0487	1.85103
36.0684	0.05668	36.0684	0.64842	36.0684	1.2492	36.0684	1.83969
36.0881	0.05636	36.0881	0.65604	36.0881	1.24056	36.0881	1.85422
36.1078	0.05446	36.1078	0.65663	36.1078	1.24977	36.1078	1.85245
36.1274	0.0494	36.1274	0.65428	36.1274	1.24603	36.1274	1.85103
36.1471	0.05256	36.1471	0.65223	36.1471	1.24747	36.1471	1.84642
36.1668	0.05668	36.1668	0.64695	36.1668	1.24517	36.1668	1.85032
36.1865	0.06111	36.1865	0.65399	36.1865	1.24546	36.1865	1.85067
36.2062	0.05351	36.2062	0.65252	36.2062	1.24287	36.2062	1.84536
36.2259	0.05415	36.2259	0.649	36.2259	1.24517	36.2259	1.85528
36.2456	0.05795	36.2456	0.65399	36.2456	1.24143	36.2456	1.85741
36.2653	0.05573	36.2653	0.65047	36.2653	1.24172	36.2653	1.8528
36.285	0.05573	36.285	0.64666	36.285	1.24056	36.285	1.84713
36.3046	0.05288	36.3046	0.64577	36.3046	1.2443	36.3046	1.84536
36.3243	0.06048	36.3243	0.64812	36.3243	1.24689	36.3243	1.84748
36.344	0.05763	36.344	0.65546	36.344	1.24172	36.344	1.84819
36.3637	0.05605	36.3637	0.65047	36.3637	1.24833	36.3637	1.85599
36.3834	0.04908	36.3834	0.64783	36.3834	1.24833	36.3834	1.85315
36.4031	0.05826	36.4031	0.65282	36.4031	1.24632	36.4031	1.85174
36.4228	0.05003	36.4228	0.65458	36.4228	1.242	36.4228	1.84784
36.4425	0.05161	36.4425	0.65487	36.4425	1.24689	36.4425	1.84536
36.4622	0.04497	36.4622	0.64783	36.4622	1.23913	36.4622	1.85741
36.4818	0.05541	36.4818	0.65399	36.4818	1.24143	36.4818	1.84252
36.5015	0.05035	36.5015	0.65076	36.5015	1.24747	36.5015	1.84465
36.5212	0.04908	36.5212	0.65076	36.5212	1.24459	36.5212	1.84819
36.5409	0.05035	36.5409	0.65311	36.5409	1.2443	36.5409	1.84465
36.5606	0.05953	36.5606	0.65399	36.5606	1.23769	36.5606	1.84642
36.5803	0.05763	36.5803	0.65399	36.5803	1.23711	36.5803	1.84465
36.6	0.05098	36.6	0.65781	36.6	1.23826	36.6	1.84819
36.6197	0.05193	36.6197	0.65604	36.6197	1.24689	36.6197	1.84784
36.6394	0.05478	36.6394	0.65604	36.6394	1.24546	36.6394	1.8489
36.659	0.05541	36.659	0.65781	36.659	1.24287	36.659	1.85599
36.6787	0.057	36.6787	0.65604	36.6787	1.23826	36.6787	1.84855
36.6984	0.05953	36.6984	0.66279	36.6984	1.24229	36.6984	1.85174
36.7181	0.05763	36.7181	0.66133	36.7181	1.23596	36.7181	1.85032
36.7378	0.0627	36.7378	0.66309	36.7378	1.24287	36.7378	1.85138
36.7575	0.06491	36.7575	0.66485	36.7575	1.23884	36.7575	1.8489
36.7772	0.06111	36.7772	0.66543	36.7772	1.23884	36.7772	1.84713
36.7969	0.06586	36.7969	0.6537	36.7969	1.23711	36.7969	1.84748
36.8166	0.06238	36.8166	0.65722	36.8166	1.24258	36.8166	1.85103
36.8362	0.06871	36.8362	0.66573	36.8362	1.23941	36.8362	1.84536
36.8559	0.05763	36.8559	0.66015	36.8559	1.24085	36.8559	1.85103
36.8756	0.06491	36.8756	0.65692	36.8756	1.24114	36.8756	1.85067
36.8953	0.06396	36.8953	0.64842	36.8953	1.24632	36.8953	1.85209
36.915	0.0665	36.915	0.65604	36.915	1.24546	36.915	1.84607
36.9347	0.06681	36.9347	0.66221	36.9347	1.23539	36.9347	1.84819
36.9544	0.06428	36.9544	0.65399	36.9544	1.24229	36.9544	1.85138
36.9741	0.04908	36.9741	0.65164	36.9741	1.24172	36.9741	1.84571
36.9938	0.057	36.9938	0.64783	36.9938	1.2351	36.9938	1.84288
37.0134	0.05478	37.0134	0.65252	37.0134	1.2374	37.0134	1.84359
37.0331	0.0532	37.0331	0.65604	37.0331	1.23884	37.0331	1.84819
37.0528	0.05858	37.0528	0.64695	37.0528	1.23826	37.0528	1.84642
37.0725	0.04687	37.0725	0.6534	37.0725	1.24172	37.0725	1.85138
37.0922	0.05605	37.0922	0.65575	37.0922	1.24459	37.0922	1.84465
37.1119	0.06175	37.1119	0.65546	37.1119	1.23625	37.1119	1.8404
37.1316	0.05383	37.1316	0.63932	37.1316	1.23625	37.1316	1.84075
37.1513	0.0551	37.1513	0.6581	37.1513	1.23165	37.1513	1.84748
37.171	0.05921	37.171	0.64666	37.171	1.24229	37.171	1.85032
37.1906	0.0551	37.1906	0.65252	37.1906	1.24143	37.1906	1.84997
37.2103	0.05668	37.2103	0.64079	37.2103	1.23682	37.2103	1.84607
37.23	0.04782	37.23	0.65311	37.23	1.23769	37.23	1.85386
37.2497	0.04687	37.2497	0.64783	37.2497	1.24718	37.2497	1.84252
37.2694	0.05763	37.2694	0.64489	37.2694	1.23769	37.2694	1.8443
37.2891	0.0456	37.2891	0.6493	37.2891	1.23855	37.2891	1.8404
37.3088	0.04813	37.3088	0.64959	37.3088	1.24085	37.3088	1.84217
37.3285	0.04623	37.3285	0.64666	37.3285	1.24114	37.3285	1.84571
37.3482	0.05446	37.3482	0.64607	37.3482	1.23337	37.3482	1.84713
37.3678	0.0513	37.3678	0.64401	37.3678	1.24603	37.3678	1.84111
37.3875	0.0494	37.3875	0.64695	37.3875	1.23941	37.3875	1.84571
37.4072	0.0418	37.4072	0.64225	37.4072	1.23078	37.4072	1.84748
37.4269	0.05193	37.4269	0.64577	37.4269	1.23941	37.4269	1.84536
37.4466	0.04338	37.4466	0.64577	37.4466	1.23424	37.4466	1.83544
37.4663	0.04972	37.4663	0.64137	37.4663	1.23481	37.4663	1.83898
37.486	0.04813	37.486	0.64577	37.486	1.23855	37.486	1.84607
37.5057	0.04687	37.5057	0.64871	37.5057	1.24718	37.5057	1.84536
37.5254	0.0494	37.5254	0.64548	37.5254	1.23567	37.5254	1.84111
37.5451	0.04528	37.5451	0.64959	37.5451	1.23711	37.5451	1.84359
37.5647	0.04592	37.5647	0.64754	37.5647	1.23826	37.5647	1.84607
37.5844	0.05035	37.5844	0.64343	37.5844	1.23337	37.5844	1.84465
37.6041	0.05225	37.6041	0.65458	37.6041	1.24172	37.6041	1.84323
37.6238	0.0456	37.6238	0.64284	37.6238	1.23395	37.6238	1.84252
37.6435	0.04782	37.6435	0.64724	37.6435	1.23999	37.6435	1.84359
37.6632	0.0456	37.6632	0.649	37.6632	1.24287	37.6632	1.84288
37.6829	0.04243	37.6829	0.63903	37.6829	1.23884	37.6829	1.84323
37.7026	0.04655	37.7026	0.64695	37.7026	1.23567	37.7026	1.84359
37.7223	0.05161	37.7223	0.64548	37.7223	1.23855	37.7223	1.85067
37.7419	0.04433	37.7419	0.649	37.7419	1.23682	37.7419	1.84111
37.7616	0.0437	37.7616	0.64636	37.7616	1.24258	37.7616	1.84642
37.7813	0.04465	37.7813	0.6446	37.7813	1.23654	37.7813	1.83792
37.801	0.05351	37.801	0.64636	37.801	1.242	37.801	1.84217
37.8207	0.04655	37.8207	0.64548	37.8207	1.2351	37.8207	1.83898
37.8404	0.04275	37.8404	0.64401	37.8404	1.23941	37.8404	1.84642
37.8601	0.04782	37.8601	0.64137	37.8601	1.2351	37.8601	1.8443
37.8798	0.05035	37.8798	0.64754	37.8798	1.23395	37.8798	1.83898
37.8995	0.04782	37.8995	0.64842	37.8995	1.23855	37.8995	1.83863
37.9191	0.04338	37.9191	0.63639	37.9191	1.24028	37.9191	1.8443
37.9388	0.04908	37.9388	0.64167	37.9388	1.24028	37.9388	1.84819
37.9585	0.04307	37.9585	0.64137	37.9585	1.23769	37.9585	1.85599
37.9782	0.05446	37.9782	0.64577	37.9782	1.24172	37.9782	1.84713
37.9979	0.04782	37.9979	0.64284	37.9979	1.23913	37.9979	1.845
38.0176	0.04212	38.0176	0.64284	38.0176	1.23855	38.0176	1.84607
38.0373	0.04085	38.0373	0.64754	38.0373	1.23308	38.0373	1.83969
38.057	0.04592	38.057	0.64959	38.057	1.2397	38.057	1.83933
38.0767	0.04718	38.0767	0.64666	38.0767	1.23682	38.0767	1.8443
38.0963	0.04718	38.0963	0.64607	38.0963	1.23884	38.0963	1.84997
38.116	0.04623	38.116	0.64783	38.116	1.23654	38.116	1.84288
38.1357	0.04338	38.1357	0.63961	38.1357	1.24114	38.1357	1.84111
38.1554	0.05351	38.1554	0.64783	38.1554	1.23452	38.1554	1.84181
38.1751	0.0475	38.1751	0.64167	38.1751	1.23999	38.1751	1.84288
38.1948	0.0418	38.1948	0.63521	38.1948	1.23567	38.1948	1.83827
38.2145	0.04148	38.2145	0.64079	38.2145	1.23654	38.2145	1.83508
38.2342	0.04623	38.2342	0.64695	38.2342	1.24172	38.2342	1.84288
38.2539	0.04275	38.2539	0.64871	38.2539	1.23826	38.2539	1.845
38.2736	0.04782	38.2736	0.63492	38.2736	1.23567	38.2736	1.83933
38.2932	0.03863	38.2932	0.63785	38.2932	1.23682	38.2932	1.84252
38.3129	0.05035	38.3129	0.63932	38.3129	1.24229	38.3129	1.84536
38.3326	0.04528	38.3326	0.64343	38.3326	1.23682	38.3326	1.845
38.3523	0.05193	38.3523	0.63961	38.3523	1.22934	38.3523	1.84784
38.372	0.04053	38.372	0.64401	38.372	1.23941	38.372	1.84217
38.3917	0.04623	38.3917	0.64079	38.3917	1.23222	38.3917	1.83933
38.4114	0.04275	38.4114	0.64108	38.4114	1.2305	38.4114	1.84217
38.4311	0.03673	38.4311	0.64108	38.4311	1.24114	38.4311	1.8443
38.4507	0.04528	38.4507	0.64255	38.4507	1.22992	38.4507	1.84359
38.4704	0.04022	38.4704	0.63785	38.4704	1.2351	38.4704	1.84359
38.4901	0.05161	38.4901	0.64049	38.4901	1.23884	38.4901	1.84323
38.5098	0.04845	38.5098	0.64871	38.5098	1.2328	38.5098	1.84642
38.5295	0.04497	38.5295	0.64724	38.5295	1.23798	38.5295	1.83544
38.5492	0.0494	38.5492	0.64313	38.5492	1.23855	38.5492	1.8443
38.5689	0.04433	38.5689	0.64401	38.5689	1.23424	38.5689	1.83863
38.5886	0.04623	38.5886	0.64577	38.5886	1.23366	38.5886	1.8326
38.6083	0.04402	38.6083	0.6311	38.6083	1.23596	38.6083	1.84217
38.6279	0.03927	38.6279	0.64255	38.6279	1.23222	38.6279	1.84075
38.6476	0.04243	38.6476	0.6358	38.6476	1.23999	38.6476	1.84146
38.6673	0.04592	38.6673	0.64255	38.6673	1.23596	38.6673	1.84004
38.687	0.04022	38.687	0.64343	38.687	1.23193	38.687	1.84465
38.7067	0.04053	38.7067	0.64079	38.7067	1.23855	38.7067	1.84111
38.7264	0.03832	38.7264	0.63639	38.7264	1.23395	38.7264	1.84111
38.7461	0.038	38.7461	0.64225	38.7461	1.23366	38.7461	1.8365
38.7658	0.04148	38.7658	0.65018	38.7658	1.2351	38.7658	1.83473
38.7855	0.04022	38.7855	0.64666	38.7855	1.23481	38.7855	1.83933
38.8051	0.04275	38.8051	0.64108	38.8051	1.23366	38.8051	1.83721
38.8248	0.04623	38.8248	0.64431	38.8248	1.23567	38.8248	1.83544
38.8445	0.0475	38.8445	0.64519	38.8445	1.22589	38.8445	1.83579
38.8642	0.04718	38.8642	0.64871	38.8642	1.23308	38.8642	1.83898
38.8839	0.04243	38.8839	0.64167	38.8839	1.23596	38.8839	1.83756
38.9036	0.04117	38.9036	0.63961	38.9036	1.23078	38.9036	1.84217
38.9233	0.04433	38.9233	0.64812	38.9233	1.23481	38.9233	1.83579
38.943	0.05003	38.943	0.64313	38.943	1.2305	38.943	1.83827
38.9627	0.04275	38.9627	0.64431	38.9627	1.24085	38.9627	1.83579
38.9824	0.0456	38.9824	0.64372	38.9824	1.23567	38.9824	1.83615
39.002	0.05098	39.002	0.65047	39.002	1.23481	39.002	1.83579
39.0217	0.04655	39.0217	0.64401	39.0217	1.24172	39.0217	1.84004
39.0414	0.04117	39.0414	0.6358	39.0414	1.23308	39.0414	1.84571
39.0611	0.04972	39.0611	0.64313	39.0611	1.23136	39.0611	1.8404
39.0808	0.04972	39.0808	0.64079	39.0808	1.22877	39.0808	1.84784
39.1005	0.04053	39.1005	0.64108	39.1005	1.23165	39.1005	1.83969
39.1202	0.04338	39.1202	0.63873	39.1202	1.23539	39.1202	1.83969
39.1399	0.04338	39.1399	0.64431	39.1399	1.22819	39.1399	1.84819
39.1596	0.04085	39.1596	0.64225	39.1596	1.23395	39.1596	1.8365
39.1792	0.0437	39.1792	0.63639	39.1792	1.23711	39.1792	1.83225
39.1989	0.03483	39.1989	0.64284	39.1989	1.23193	39.1989	1.83933
39.2186	0.04053	39.2186	0.63697	39.2186	1.23222	39.2186	1.83296
39.2383	0.0418	39.2383	0.63932	39.2383	1.2305	39.2383	1.84004
39.258	0.04022	39.258	0.64284	39.258	1.23596	39.258	1.8326
39.2777	0.04022	39.2777	0.63697	39.2777	1.2305	39.2777	1.83933
39.2974	0.0475	39.2974	0.64049	39.2974	1.23395	39.2974	1.8365
39.3171	0.0399	39.3171	0.64167	39.3171	1.23395	39.3171	1.83863
39.3368	0.04022	39.3368	0.64313	39.3368	1.23711	39.3368	1.8404
39.3565	0.04307	39.3565	0.63903	39.3565	1.23308	39.3565	1.83863
39.3761	0.04243	39.3761	0.6402	39.3761	1.2328	39.3761	1.83721
39.3958	0.04085	39.3958	0.6358	39.3958	1.23193	39.3958	1.83685
39.4155	0.04307	39.4155	0.64372	39.4155	1.23107	39.4155	1.83615
39.4352	0.04433	39.4352	0.64079	39.4352	1.2305	39.4352	1.8404
39.4549	0.04243	39.4549	0.63727	39.4549	1.23567	39.4549	1.83792
39.4746	0.0418	39.4746	0.64519	39.4746	1.23078	39.4746	1.82941
39.4943	0.04212	39.4943	0.63756	39.4943	1.23452	39.4943	1.83083
39.514	0.04655	39.514	0.64196	39.514	1.23539	39.514	1.83827
39.5337	0.0399	39.5337	0.64167	39.5337	1.23884	39.5337	1.83118
39.5533	0.04402	39.5533	0.63727	39.5533	1.23567	39.5533	1.84217
39.573	0.03863	39.573	0.64196	39.573	1.22819	39.573	1.83969
39.5927	0.04085	39.5927	0.63815	39.5927	1.22877	39.5927	1.84181
39.6124	0.03642	39.6124	0.63961	39.6124	1.23337	39.6124	1.83898
39.6321	0.04212	39.6321	0.64137	39.6321	1.23193	39.6321	1.84146
39.6518	0.04022	39.6518	0.63727	39.6518	1.23884	39.6518	1.83721
39.6715	0.03515	39.6715	0.63492	39.6715	1.23165	39.6715	1.83473
39.6912	0.0437	39.6912	0.63404	39.6912	1.23107	39.6912	1.84217
39.7109	0.0418	39.7109	0.64284	39.7109	1.23136	39.7109	1.84394
39.7305	0.04085	39.7305	0.63609	39.7305	1.23424	39.7305	1.83296
39.7502	0.04528	39.7502	0.63756	39.7502	1.23107	39.7502	1.83544
39.7699	0.04085	39.7699	0.63756	39.7699	1.22992	39.7699	1.84111
39.7896	0.0418	39.7896	0.64401	39.7896	1.23021	39.7896	1.84217
39.8093	0.04275	39.8093	0.63815	39.8093	1.22934	39.8093	1.83296
39.829	0.03673	39.829	0.64049	39.829	1.23021	39.829	1.83615
39.8487	0.03927	39.8487	0.63492	39.8487	1.23625	39.8487	1.83685
39.8684	0.03768	39.8684	0.63345	39.8684	1.23251	39.8684	1.83437
39.888	0.04085	39.888	0.63639	39.888	1.23251	39.888	1.84217
39.9077	0.03483	39.9077	0.63844	39.9077	1.23884	39.9077	1.84217
39.9274	0.04845	39.9274	0.63727	39.9274	1.23337	39.9274	1.83296
39.9471	0.04053	39.9471	0.63316	39.9471	1.22848	39.9471	1.83756
39.9668	0.03737	39.9668	0.63844	39.9668	1.23193	39.9668	1.83473
39.9865	0.03927	39.9865	0.63991	39.9865	1.23136	39.9865	1.84642
40.0062	0.03483	40.0062	0.63374	40.0062	1.22618	40.0062	1.83827
40.0259	0.0418	40.0259	0.63932	40.0259	1.23193	40.0259	1.83544
40.0456	0.04402	40.0456	0.63903	40.0456	1.23021	40.0456	1.83225
40.0652	0.03927	40.0652	0.64196	40.0652	1.23251	40.0652	1.83685
40.0849	0.03863	40.0849	0.63668	40.0849	1.23136	40.0849	1.84181
40.1046	0.03705	40.1046	0.63903	40.1046	1.22963	40.1046	1.83898
40.1243	0.04085	40.1243	0.63697	40.1243	1.23682	40.1243	1.8365
40.144	0.03673	40.144	0.64255	40.144	1.23193	40.144	1.83933
40.1637	0.0494	40.1637	0.63462	40.1637	1.23222	40.1637	1.83544
40.1834	0.04275	40.1834	0.64108	40.1834	1.22906	40.1834	1.84075
40.2031	0.03452	40.2031	0.63991	40.2031	1.2328	40.2031	1.8404
40.2228	0.04497	40.2228	0.64255	40.2228	1.23596	40.2228	1.83118
40.2425	0.04338	40.2425	0.63492	40.2425	1.23596	40.2425	1.84217
40.2621	0.04085	40.2621	0.63257	40.2621	1.23855	40.2621	1.83685
40.2818	0.03863	40.2818	0.63727	40.2818	1.23308	40.2818	1.83792
40.3015	0.04338	40.3015	0.64431	40.3015	1.23452	40.3015	1.83083
40.3212	0.0418	40.3212	0.63903	40.3212	1.2351	40.3212	1.84075
40.3409	0.0361	40.3409	0.64137	40.3409	1.23107	40.3409	1.83827
40.3606	0.03705	40.3606	0.64313	40.3606	1.23193	40.3606	1.83863
40.3803	0.03863	40.3803	0.64049	40.3803	1.23337	40.3803	1.83721
40.4	0.03958	40.4	0.64167	40.4	1.22963	40.4	1.83508
40.4197	0.04148	40.4197	0.63609	40.4197	1.23366	40.4197	1.83118
40.4393	0.04117	40.4393	0.64959	40.4393	1.23136	40.4393	1.84252
40.459	0.0418	40.459	0.65135	40.459	1.23337	40.459	1.83296
40.4787	0.04877	40.4787	0.65722	40.4787	1.23654	40.4787	1.83898
40.4984	0.04528	40.4984	0.67277	40.4984	1.22992	40.4984	1.84252
40.5181	0.05573	40.5181	0.66573	40.5181	1.23136	40.5181	1.83969
40.5378	0.0608	40.5378	0.67835	40.5378	1.23395	40.5378	1.83473
40.5575	0.06396	40.5575	0.676	40.5575	1.23222	40.5575	1.83756
40.5772	0.06523	40.5772	0.67717	40.5772	1.23021	40.5772	1.83366
40.5969	0.07473	40.5969	0.67952	40.5969	1.22934	40.5969	1.83756
40.6165	0.0779	40.6165	0.68333	40.6165	1.23193	40.6165	1.84323
40.6362	0.07346	40.6362	0.67189	40.6362	1.23107	40.6362	1.83756
40.6559	0.07505	40.6559	0.67512	40.6559	1.23078	40.6559	1.8404
40.6756	0.07885	40.6756	0.68597	40.6756	1.23366	40.6756	1.8404
40.6953	0.08803	40.6953	0.68304	40.6953	1.23424	40.6953	1.83792
40.715	0.07473	40.715	0.69302	40.715	1.2351	40.715	1.83969
40.7347	0.08265	40.7347	0.676	40.7347	1.23654	40.7347	1.83331
40.7544	0.08391	40.7544	0.66455	40.7544	1.22848	40.7544	1.84075
40.7741	0.08835	40.7741	0.67013	40.7741	1.23251	40.7741	1.83118
40.7938	0.08391	40.7938	0.66309	40.7938	1.22704	40.7938	1.83721
40.8134	0.07536	40.8134	0.65927	40.8134	1.23165	40.8134	1.83331
40.8331	0.07663	40.8331	0.65839	40.8331	1.22877	40.8331	1.84146
40.8528	0.06776	40.8528	0.65047	40.8528	1.22676	40.8528	1.84111
40.8725	0.05826	40.8725	0.65047	40.8725	1.22934	40.8725	1.83402
40.8922	0.0589	40.8922	0.64577	40.8922	1.22791	40.8922	1.83225
40.9119	0.05003	40.9119	0.6402	40.9119	1.22676	40.9119	1.83473
40.9316	0.04845	40.9316	0.63873	40.9316	1.23395	40.9316	1.83721
40.9513	0.0437	40.9513	0.63697	40.9513	1.22733	40.9513	1.83898
40.971	0.04275	40.971	0.63932	40.971	1.23798	40.971	1.84075
40.9906	0.04117	40.9906	0.63903	40.9906	1.23308	40.9906	1.83331
41.0103	0.03768	41.0103	0.63374	41.0103	1.23596	41.0103	1.83402
41.03	0.0418	41.03	0.63844	41.03	1.23913	41.03	1.83048
41.0497	0.04623	41.0497	0.63932	41.0497	1.22704	41.0497	1.83154
41.0694	0.03768	41.0694	0.63785	41.0694	1.23021	41.0694	1.83969
41.0891	0.03863	41.0891	0.6314	41.0891	1.22791	41.0891	1.83685
41.1088	0.04148	41.1088	0.63932	41.1088	1.23826	41.1088	1.83437
41.1285	0.03452	41.1285	0.63756	41.1285	1.22704	41.1285	1.83296
41.1482	0.03547	41.1482	0.63873	41.1482	1.22848	41.1482	1.83296
41.1679	0.03452	41.1679	0.63815	41.1679	1.22877	41.1679	1.83792
41.1875	0.03737	41.1875	0.63991	41.1875	1.22877	41.1875	1.8365
41.2072	0.0399	41.2072	0.6402	41.2072	1.23078	41.2072	1.8365
41.2269	0.03895	41.2269	0.63492	41.2269	1.23539	41.2269	1.83225
41.2466	0.04085	41.2466	0.62905	41.2466	1.22704	41.2466	1.83083
41.2663	0.04433	41.2663	0.63903	41.2663	1.22618	41.2663	1.83473
41.286	0.04053	41.286	0.63462	41.286	1.2351	41.286	1.83615
41.3057	0.04528	41.3057	0.62788	41.3057	1.23078	41.3057	1.83048
41.3254	0.03325	41.3254	0.62729	41.3254	1.23021	41.3254	1.83792
41.3451	0.03832	41.3451	0.63844	41.3451	1.23424	41.3451	1.83048
41.3647	0.03388	41.3647	0.63639	41.3647	1.23682	41.3647	1.83933
41.3844	0.0418	41.3844	0.63228	41.3844	1.23395	41.3844	1.83721
41.4041	0.03832	41.4041	0.63169	41.4041	1.23251	41.4041	1.83685
41.4238	0.03325	41.4238	0.63844	41.4238	1.22906	41.4238	1.83331
41.4435	0.03135	41.4435	0.63727	41.4435	1.23222	41.4435	1.83154
41.4632	0.0418	41.4632	0.64519	41.4632	1.23222	41.4632	1.83118
41.4829	0.03578	41.4829	0.6402	41.4829	1.22992	41.4829	1.83827
41.5026	0.03293	41.5026	0.63433	41.5026	1.2328	41.5026	1.83827
41.5222	0.038	41.5222	0.63785	41.5222	1.23021	41.5222	1.84181
41.5419	0.0361	41.5419	0.6358	41.5419	1.22877	41.5419	1.83437
41.5616	0.03167	41.5616	0.63873	41.5616	1.23539	41.5616	1.83685
41.5813	0.03863	41.5813	0.64167	41.5813	1.22906	41.5813	1.83508
41.601	0.0342	41.601	0.63727	41.601	1.23769	41.601	1.83792
41.6207	0.03768	41.6207	0.63433	41.6207	1.23136	41.6207	1.83225
41.6404	0.03167	41.6404	0.64108	41.6404	1.23682	41.6404	1.83756
41.6601	0.03895	41.6601	0.63697	41.6601	1.22877	41.6601	1.83544
41.6798	0.04022	41.6798	0.63433	41.6798	1.23654	41.6798	1.83508
41.6994	0.03452	41.6994	0.63257	41.6994	1.23107	41.6994	1.83366
41.7191	0.03705	41.7191	0.63609	41.7191	1.23107	41.7191	1.83685
41.7388	0.0399	41.7388	0.63404	41.7388	1.22819	41.7388	1.83756
41.7585	0.03547	41.7585	0.63404	41.7585	1.22848	41.7585	1.83366
41.7782	0.04243	41.7782	0.64079	41.7782	1.22733	41.7782	1.84146
41.7979	0.03578	41.7979	0.63639	41.7979	1.2328	41.7979	1.83685
41.8176	0.03832	41.8176	0.63257	41.8176	1.23078	41.8176	1.84004
41.8373	0.03895	41.8373	0.63022	41.8373	1.23625	41.8373	1.83296
41.857	0.03832	41.857	0.63081	41.857	1.22934	41.857	1.83473
41.8766	0.04053	41.8766	0.63697	41.8766	1.23481	41.8766	1.83366
41.8963	0.0323	41.8963	0.63727	41.8963	1.23337	41.8963	1.8443
41.916	0.03673	41.916	0.6358	41.916	1.22733	41.916	1.8326
41.9357	0.03768	41.9357	0.63286	41.9357	1.23395	41.9357	1.83508
41.9554	0.03293	41.9554	0.6358	41.9554	1.22676	41.9554	1.83402
41.9751	0.03547	41.9751	0.63169	41.9751	1.23337	41.9751	1.82941
41.9948	0.03578	41.9948	0.63873	41.9948	1.22992	41.9948	1.83296
42.0145	0.0361	42.0145	0.6311	42.0145	1.22992	42.0145	1.83827
42.0342	0.03198	42.0342	0.64049	42.0342	1.23395	42.0342	1.83756
42.0539	0.04148	42.0539	0.63903	42.0539	1.23165	42.0539	1.84217
42.0735	0.04053	42.0735	0.63404	42.0735	1.23136	42.0735	1.83437
42.0932	0.03768	42.0932	0.6355	42.0932	1.22532	42.0932	1.84181
42.1129	0.03673	42.1129	0.63727	42.1129	1.23395	42.1129	1.8287
42.1326	0.03515	42.1326	0.64079	42.1326	1.23222	42.1326	1.8365
42.1523	0.03737	42.1523	0.63727	42.1523	1.23136	42.1523	1.84111
42.172	0.038	42.172	0.63785	42.172	1.22762	42.172	1.83296
42.1917	0.03642	42.1917	0.63198	42.1917	1.2328	42.1917	1.83544
42.2114	0.04718	42.2114	0.63639	42.2114	1.22934	42.2114	1.83544
42.2311	0.03483	42.2311	0.63433	42.2311	1.22474	42.2311	1.83437
42.2507	0.03388	42.2507	0.6402	42.2507	1.22647	42.2507	1.83615
42.2704	0.03673	42.2704	0.63697	42.2704	1.22445	42.2704	1.83402
42.2901	0.03642	42.2901	0.63961	42.2901	1.22762	42.2901	1.83827
42.3098	0.03357	42.3098	0.63462	42.3098	1.23136	42.3098	1.83402
42.3295	0.04148	42.3295	0.63521	42.3295	1.22762	42.3295	1.83827
42.3492	0.04022	42.3492	0.63316	42.3492	1.22877	42.3492	1.82693
42.3689	0.03895	42.3689	0.63727	42.3689	1.23395	42.3689	1.84111
42.3886	0.03863	42.3886	0.63668	42.3886	1.23107	42.3886	1.83189
42.4083	0.03547	42.4083	0.64284	42.4083	1.23222	42.4083	1.83615
42.428	0.03705	42.428	0.63257	42.428	1.22934	42.428	1.83437
42.4476	0.038	42.4476	0.63609	42.4476	1.22532	42.4476	1.82835
42.4673	0.03958	42.4673	0.63609	42.4673	1.23193	42.4673	1.8404
42.487	0.03863	42.487	0.64577	42.487	1.23136	42.487	1.8404
42.5067	0.04845	42.5067	0.64049	42.5067	1.23136	42.5067	1.83402
42.5264	0.04085	42.5264	0.6358	42.5264	1.23078	42.5264	1.83792
42.5461	0.03705	42.5461	0.64225	42.5461	1.23395	42.5461	1.83721
42.5658	0.0418	42.5658	0.63697	42.5658	1.22877	42.5658	1.83615
42.5855	0.04497	42.5855	0.63169	42.5855	1.23136	42.5855	1.83756
42.6052	0.03578	42.6052	0.63286	42.6052	1.22934	42.6052	1.83366
42.6248	0.03958	42.6248	0.63727	42.6248	1.22906	42.6248	1.83437
42.6445	0.03673	42.6445	0.63639	42.6445	1.22934	42.6445	1.83508
42.6642	0.03863	42.6642	0.63404	42.6642	1.2256	42.6642	1.83331
42.6839	0.03673	42.6839	0.63433	42.6839	1.23021	42.6839	1.83792
42.7036	0.03388	42.7036	0.63873	42.7036	1.23337	42.7036	1.83189
42.7233	0.04275	42.7233	0.6358	42.7233	1.23539	42.7233	1.83508
42.743	0.03642	42.743	0.63052	42.743	1.23136	42.743	1.83544
42.7627	0.03515	42.7627	0.63609	42.7627	1.23308	42.7627	1.83863
42.7824	0.0361	42.7824	0.63492	42.7824	1.23222	42.7824	1.83933
42.802	0.04212	42.802	0.63815	42.802	1.23222	42.802	1.83756
42.8217	0.03958	42.8217	0.6358	42.8217	1.23078	42.8217	1.84323
42.8414	0.03737	42.8414	0.64108	42.8414	1.23078	42.8414	1.83048
42.8611	0.04212	42.8611	0.62964	42.8611	1.22762	42.8611	1.83296
42.8808	0.04117	42.8808	0.63932	42.8808	1.22791	42.8808	1.8365
42.9005	0.03547	42.9005	0.62905	42.9005	1.22963	42.9005	1.84004
42.9202	0.03547	42.9202	0.63756	42.9202	1.22791	42.9202	1.83827
42.9399	0.03515	42.9399	0.63198	42.9399	1.22934	42.9399	1.83473
42.9596	0.03642	42.9596	0.63668	42.9596	1.23366	42.9596	1.83225
42.9792	0.03895	42.9792	0.64225	42.9792	1.23136	42.9792	1.83508
42.9989	0.03737	42.9989	0.63639	42.9989	1.22963	42.9989	1.83579
43.0186	0.0323	43.0186	0.63492	43.0186	1.22647	43.0186	1.82906
43.0383	0.04117	43.0383	0.63492	43.0383	1.22934	43.0383	1.83544
43.058	0.03832	43.058	0.6314	43.058	1.23193	43.058	1.83189
43.0777	0.03768	43.0777	0.63639	43.0777	1.23193	43.0777	1.8404
43.0974	0.03832	43.0974	0.63169	43.0974	1.22532	43.0974	1.83437
43.1171	0.04212	43.1171	0.64284	43.1171	1.23884	43.1171	1.83225
43.1368	0.03452	43.1368	0.63521	43.1368	1.22704	43.1368	1.84181
43.1564	0.03072	43.1564	0.6314	43.1564	1.22963	43.1564	1.83402
43.1761	0.0418	43.1761	0.63521	43.1761	1.22906	43.1761	1.84713
43.1958	0.038	43.1958	0.63404	43.1958	1.22819	43.1958	1.83898
43.2155	0.03483	43.2155	0.64137	43.2155	1.23222	43.2155	1.83863
43.2352	0.03547	43.2352	0.63169	43.2352	1.22992	43.2352	1.83296
43.2549	0.03483	43.2549	0.63345	43.2549	1.22762	43.2549	1.83969
43.2746	0.03642	43.2746	0.63345	43.2746	1.22791	43.2746	1.83508
43.2943	0.04053	43.2943	0.6355	43.2943	1.23222	43.2943	1.8404
43.314	0.03958	43.314	0.63316	43.314	1.23567	43.314	1.83756
43.3336	0.03135	43.3336	0.62846	43.3336	1.22819	43.3336	1.83402
43.3533	0.03705	43.3533	0.63169	43.3533	1.22906	43.3533	1.83012
43.373	0.0399	43.373	0.6311	43.373	1.23078	43.373	1.83615
43.3927	0.03737	43.3927	0.63903	43.3927	1.23136	43.3927	1.83366
43.4124	0.03673	43.4124	0.63521	43.4124	1.22762	43.4124	1.83615
43.4321	0.03705	43.4321	0.63961	43.4321	1.22848	43.4321	1.84004
43.4518	0.03167	43.4518	0.63052	43.4518	1.2328	43.4518	1.83615
43.4715	0.03673	43.4715	0.63785	43.4715	1.23251	43.4715	1.83615
43.4912	0.03673	43.4912	0.63433	43.4912	1.23395	43.4912	1.82835
43.5108	0.04148	43.5108	0.63697	43.5108	1.22934	43.5108	1.83544
43.5305	0.0361	43.5305	0.62846	43.5305	1.22676	43.5305	1.83331
43.5502	0.04022	43.5502	0.6355	43.5502	1.23193	43.5502	1.84252
43.5699	0.0342	43.5699	0.63286	43.5699	1.23165	43.5699	1.83473
43.5896	0.03642	43.5896	0.63257	43.5896	1.23682	43.5896	1.84465
43.6093	0.03452	43.6093	0.63052	43.6093	1.22791	43.6093	1.83827
43.629	0.03705	43.629	0.63169	43.629	1.22877	43.629	1.83402
43.6487	0.03705	43.6487	0.63022	43.6487	1.23366	43.6487	1.83189
43.6684	0.03642	43.6684	0.63462	43.6684	1.22762	43.6684	1.84252
43.688	0.03547	43.688	0.63286	43.688	1.2305	43.688	1.8365
43.7077	0.0399	43.7077	0.63228	43.7077	1.22906	43.7077	1.83827
43.7274	0.03895	43.7274	0.63844	43.7274	1.22762	43.7274	1.83898
43.7471	0.03642	43.7471	0.63668	43.7471	1.23308	43.7471	1.83969
43.7668	0.02882	43.7668	0.63668	43.7668	1.23308	43.7668	1.83863
43.7865	0.03293	43.7865	0.63609	43.7865	1.23165	43.7865	1.83118
43.8062	0.03768	43.8062	0.63991	43.8062	1.22733	43.8062	1.83048
43.8259	0.0361	43.8259	0.63639	43.8259	1.2305	43.8259	1.83508
43.8456	0.03863	43.8456	0.63639	43.8456	1.22992	43.8456	1.8326
43.8653	0.03863	43.8653	0.63374	43.8653	1.23193	43.8653	1.83225
43.8849	0.04053	43.8849	0.63521	43.8849	1.22676	43.8849	1.83331
43.9046	0.03768	43.9046	0.63961	43.9046	1.23078	43.9046	1.83437
43.9243	0.03642	43.9243	0.6358	43.9243	1.23078	43.9243	1.83933
43.944	0.04212	43.944	0.62993	43.944	1.22819	43.944	1.83189
43.9637	0.03483	43.9637	0.63991	43.9637	1.2328	43.9637	1.8326
43.9834	0.03768	43.9834	0.63198	43.9834	1.22963	43.9834	1.83544
44.0031	0.03958	44.0031	0.63022	44.0031	1.23193	44.0031	1.83544
44.0228	0.03072	44.0228	0.63991	44.0228	1.2305	44.0228	1.83615
44.0425	0.03705	44.0425	0.64049	44.0425	1.23395	44.0425	1.83756
44.0621	0.03737	44.0621	0.64225	44.0621	1.23021	44.0621	1.83331
44.0818	0.04212	44.0818	0.63609	44.0818	1.22618	44.0818	1.83118
44.1015	0.04623	44.1015	0.64607	44.1015	1.23308	44.1015	1.83721
44.1212	0.03958	44.1212	0.64079	44.1212	1.23424	44.1212	1.83296
44.1409	0.03705	44.1409	0.64372	44.1409	1.23165	44.1409	1.83685
44.1606	0.04338	44.1606	0.64519	44.1606	1.23136	44.1606	1.8326
44.1803	0.04718	44.1803	0.63873	44.1803	1.22848	44.1803	1.83792
44.2	0.04243	44.2	0.63815	44.2	1.23481	44.2	1.83083
44.2197	0.04497	44.2197	0.63756	44.2197	1.23395	44.2197	1.83083
44.2394	0.04243	44.2394	0.63756	44.2394	1.22992	44.2394	1.83898
44.259	0.04497	44.259	0.63932	44.259	1.23107	44.259	1.84111
44.2787	0.04212	44.2787	0.64372	44.2787	1.22906	44.2787	1.83579
44.2984	0.0418	44.2984	0.6402	44.2984	1.23193	44.2984	1.83544
44.3181	0.04022	44.3181	0.63903	44.3181	1.23107	44.3181	1.83296
44.3378	0.03547	44.3378	0.63727	44.3378	1.22302	44.3378	1.83296
44.3575	0.04053	44.3575	0.63727	44.3575	1.22647	44.3575	1.83012
44.3772	0.04433	44.3772	0.63785	44.3772	1.23222	44.3772	1.83437
44.3969	0.04243	44.3969	0.63169	44.3969	1.22733	44.3969	1.83792
44.4166	0.04148	44.4166	0.62788	44.4166	1.23165	44.4166	1.83615
44.4362	0.03452	44.4362	0.63198	44.4362	1.23424	44.4362	1.83118
44.4559	0.0361	44.4559	0.63081	44.4559	1.22906	44.4559	1.83225
44.4756	0.04212	44.4756	0.63668	44.4756	1.22963	44.4756	1.83296
44.4953	0.03673	44.4953	0.62964	44.4953	1.22877	44.4953	1.83402
44.515	0.03863	44.515	0.63316	44.515	1.22704	44.515	1.83366
44.5347	0.03167	44.5347	0.62934	44.5347	1.23136	44.5347	1.83579
44.5544	0.03325	44.5544	0.63433	44.5544	1.23193	44.5544	1.83437
44.5741	0.03483	44.5741	0.63345	44.5741	1.23078	44.5741	1.83544
44.5938	0.0361	44.5938	0.62876	44.5938	1.22848	44.5938	1.8287
44.6134	0.03705	44.6134	0.63052	44.6134	1.22791	44.6134	1.82764
44.6331	0.03198	44.6331	0.6355	44.6331	1.22934	44.6331	1.83366
44.6528	0.03895	44.6528	0.62846	44.6528	1.22704	44.6528	1.8287
44.6725	0.03927	44.6725	0.63022	44.6725	1.23078	44.6725	1.83402
44.6922	0.03642	44.6922	0.63404	44.6922	1.22589	44.6922	1.83154
44.7119	0.03262	44.7119	0.63286	44.7119	1.22906	44.7119	1.82587
44.7316	0.03167	44.7316	0.6311	44.7316	1.22992	44.7316	1.83792
44.7513	0.03515	44.7513	0.63228	44.7513	1.22388	44.7513	1.8287
44.7709	0.03832	44.7709	0.62964	44.7709	1.22819	44.7709	1.83189
44.7906	0.03198	44.7906	0.6314	44.7906	1.22704	44.7906	1.83296
44.8103	0.0323	44.8103	0.63873	44.8103	1.22848	44.8103	1.83508
44.83	0.03578	44.83	0.63022	44.83	1.22762	44.83	1.83579
44.8497	0.03103	44.8497	0.63433	44.8497	1.22963	44.8497	1.83544
44.8694	0.03357	44.8694	0.62817	44.8694	1.22618	44.8694	1.83296
44.8891	0.03072	44.8891	0.63022	44.8891	1.23078	44.8891	1.83898
44.9088	0.04117	44.9088	0.62788	44.9088	1.22934	44.9088	1.82835
44.9285	0.02977	44.9285	0.63521	44.9285	1.2256	44.9285	1.83154
44.9481	0.03072	44.9481	0.6311	44.9481	1.23424	44.9481	1.83118
44.9678	0.03578	44.9678	0.6311	44.9678	1.23165	44.9678	1.83118
44.9875	0.03325	44.9875	0.63609	44.9875	1.2351	44.9875	1.83225
45.0072	0.03832	45.0072	0.63609	45.0072	1.23078	45.0072	1.83083
45.0269	0.04022	45.0269	0.63198	45.0269	1.23107	45.0269	1.83863
45.0466	0.03293	45.0466	0.63316	45.0466	1.22762	45.0466	1.82799
45.0663	0.03325	45.0663	0.63374	45.0663	1.23021	45.0663	1.83402
45.086	0.03167	45.086	0.63316	45.086	1.23021	45.086	1.83437
45.1057	0.02977	45.1057	0.63022	45.1057	1.22762	45.1057	1.83579
45.1253	0.03008	45.1253	0.63022	45.1253	1.23308	45.1253	1.82906
45.145	0.0323	45.145	0.63697	45.145	1.23165	45.145	1.83508
45.1647	0.03008	45.1647	0.6311	45.1647	1.23107	45.1647	1.83331
45.1844	0.03483	45.1844	0.63756	45.1844	1.23021	45.1844	1.83225
45.2041	0.03578	45.2041	0.63815	45.2041	1.22474	45.2041	1.83756
45.2238	0.03547	45.2238	0.63433	45.2238	1.23251	45.2238	1.83615
45.2435	0.03325	45.2435	0.63286	45.2435	1.23251	45.2435	1.83685
45.2632	0.03262	45.2632	0.63316	45.2632	1.22704	45.2632	1.82516
45.2829	0.02723	45.2829	0.63228	45.2829	1.22503	45.2829	1.83792
45.3026	0.03578	45.3026	0.63462	45.3026	1.22618	45.3026	1.83721
45.3222	0.03072	45.3222	0.6358	45.3222	1.22992	45.3222	1.83154
45.3419	0.03452	45.3419	0.63609	45.3419	1.22647	45.3419	1.83721
45.3616	0.02628	45.3616	0.63697	45.3616	1.22676	45.3616	1.83154
45.3813	0.03483	45.3813	0.63462	45.3813	1.22676	45.3813	1.83402
45.401	0.03768	45.401	0.63022	45.401	1.22618	45.401	1.8365
45.4207	0.0361	45.4207	0.63609	45.4207	1.22877	45.4207	1.83402
45.4404	0.03515	45.4404	0.63433	45.4404	1.22877	45.4404	1.83225
45.4601	0.03927	45.4601	0.63492	45.4601	1.2256	45.4601	1.83012
45.4798	0.03357	45.4798	0.63462	45.4798	1.22791	45.4798	1.83154
45.4995	0.04212	45.4995	0.63081	45.4995	1.22704	45.4995	1.83296
45.5191	0.03198	45.5191	0.63404	45.5191	1.22762	45.5191	1.8365
45.5388	0.04022	45.5388	0.62993	45.5388	1.22906	45.5388	1.82587
45.5585	0.0361	45.5585	0.63316	45.5585	1.23337	45.5585	1.84111
45.5782	0.03578	45.5782	0.63815	45.5782	1.22963	45.5782	1.82906
45.5979	0.03262	45.5979	0.63815	45.5979	1.22762	45.5979	1.83473
45.6176	0.0361	45.6176	0.63286	45.6176	1.22906	45.6176	1.83402
45.6373	0.03705	45.6373	0.63286	45.6373	1.22733	45.6373	1.82906
45.657	0.03673	45.657	0.63815	45.657	1.22848	45.657	1.83118
45.6767	0.03167	45.6767	0.63844	45.6767	1.22819	45.6767	1.8287
45.6963	0.0399	45.6963	0.62846	45.6963	1.22877	45.6963	1.82941
45.716	0.0342	45.716	0.63668	45.716	1.22992	45.716	1.83083
45.7357	0.04402	45.7357	0.63462	45.7357	1.22158	45.7357	1.82693
45.7554	0.03357	45.7554	0.62876	45.7554	1.22503	45.7554	1.83048
45.7751	0.03578	45.7751	0.63521	45.7751	1.22791	45.7751	1.84004
45.7948	0.0361	45.7948	0.62993	45.7948	1.22359	45.7948	1.8287
45.8145	0.03768	45.8145	0.62641	45.8145	1.2256	45.8145	1.83544
45.8342	0.03325	45.8342	0.63228	45.8342	1.22906	45.8342	1.83402
45.8539	0.0304	45.8539	0.63169	45.8539	1.22647	45.8539	1.8287
45.8735	0.02818	45.8735	0.63052	45.8735	1.2233	45.8735	1.82516
45.8932	0.02977	45.8932	0.63316	45.8932	1.22733	45.8932	1.82941
45.9129	0.0323	45.9129	0.63052	45.9129	1.23165	45.9129	1.83579
45.9326	0.03072	45.9326	0.63374	45.9326	1.22359	45.9326	1.82977
45.9523	0.0285	45.9523	0.63081	45.9523	1.22474	45.9523	1.83189
45.972	0.0399	45.972	0.62259	45.972	1.23366	45.972	1.82693
45.9917	0.0342	45.9917	0.63169	45.9917	1.22589	45.9917	1.82977
46.0114	0.03357	46.0114	0.62934	46.0114	1.23308	46.0114	1.83118
46.0311	0.03072	46.0311	0.63374	46.0311	1.22704	46.0311	1.83154
46.0507	0.03198	46.0507	0.62494	46.0507	1.22532	46.0507	1.82764
46.0704	0.03705	46.0704	0.63198	46.0704	1.22647	46.0704	1.82729
46.0901	0.03863	46.0901	0.627	46.0901	1.2256	46.0901	1.83721
46.1098	0.03515	46.1098	0.63228	46.1098	1.23078	46.1098	1.83615
46.1295	0.03515	46.1295	0.63345	46.1295	1.22906	46.1295	1.83331
46.1492	0.03483	46.1492	0.63316	46.1492	1.22819	46.1492	1.83225
46.1689	0.03103	46.1689	0.63286	46.1689	1.22445	46.1689	1.83473
46.1886	0.03325	46.1886	0.627	46.1886	1.22244	46.1886	1.83402
46.2083	0.03262	46.2083	0.63052	46.2083	1.23107	46.2083	1.83473
46.2279	0.0323	46.2279	0.62817	46.2279	1.22848	46.2279	1.82977
46.2476	0.0266	46.2476	0.6314	46.2476	1.22215	46.2476	1.82906
46.2673	0.03198	46.2673	0.62523	46.2673	1.22906	46.2673	1.8287
46.287	0.03135	46.287	0.62817	46.287	1.22244	46.287	1.83189
46.3067	0.02755	46.3067	0.63404	46.3067	1.22589	46.3067	1.82658
46.3264	0.03167	46.3264	0.62934	46.3264	1.22676	46.3264	1.82799
46.3461	0.0228	46.3461	0.62876	46.3461	1.22934	46.3461	1.83189
46.3658	0.03705	46.3658	0.62846	46.3658	1.22791	46.3658	1.82764
46.3855	0.02723	46.3855	0.62788	46.3855	1.22186	46.3855	1.82799
46.4051	0.03357	46.4051	0.63521	46.4051	1.22848	46.4051	1.82906
46.4248	0.03673	46.4248	0.62905	46.4248	1.22733	46.4248	1.82906
46.4445	0.03673	46.4445	0.62993	46.4445	1.22676	46.4445	1.8287
46.4642	0.03198	46.4642	0.63873	46.4642	1.22762	46.4642	1.83225
46.4839	0.03325	46.4839	0.63609	46.4839	1.22474	46.4839	1.82516
46.5036	0.03008	46.5036	0.63521	46.5036	1.22791	46.5036	1.82977
46.5233	0.02913	46.5233	0.62817	46.5233	1.22503	46.5233	1.8326
46.543	0.03198	46.543	0.63345	46.543	1.22963	46.543	1.8326
46.5627	0.03072	46.5627	0.6355	46.5627	1.2305	46.5627	1.83012
46.5823	0.03262	46.5823	0.63639	46.5823	1.22503	46.5823	1.83579
46.602	0.03452	46.602	0.63169	46.602	1.22618	46.602	1.83366
46.6217	0.03103	46.6217	0.62876	46.6217	1.22992	46.6217	1.82941
46.6414	0.038	46.6414	0.6355	46.6414	1.22791	46.6414	1.83225
46.6611	0.03515	46.6611	0.62964	46.6611	1.22618	46.6611	1.83012
46.6808	0.03483	46.6808	0.6314	46.6808	1.22273	46.6808	1.83225
46.7005	0.02723	46.7005	0.63521	46.7005	1.2256	46.7005	1.82729
46.7202	0.0342	46.7202	0.63316	46.7202	1.22503	46.7202	1.82835
46.7399	0.03642	46.7399	0.64079	46.7399	1.22848	46.7399	1.83366
46.7595	0.03547	46.7595	0.64079	46.7595	1.22445	46.7595	1.83615
46.7792	0.03515	46.7792	0.64313	46.7792	1.22992	46.7792	1.8365
46.7989	0.04053	46.7989	0.65311	46.7989	1.22388	46.7989	1.83189
46.8186	0.038	46.8186	0.65282	46.8186	1.22819	46.8186	1.82764
46.8383	0.04053	46.8383	0.66309	46.8383	1.22733	46.8383	1.83154
46.858	0.04085	46.858	0.65076	46.858	1.22733	46.858	1.8326
46.8777	0.04718	46.8777	0.65106	46.8777	1.22503	46.8777	1.82693
46.8974	0.05415	46.8974	0.66045	46.8974	1.22676	46.8974	1.82622
46.9171	0.06491	46.9171	0.66631	46.9171	1.22877	46.9171	1.83721
46.9368	0.05573	46.9368	0.66279	46.9368	1.22676	46.9368	1.83154
46.9564	0.06175	46.9564	0.6669	46.9564	1.22791	46.9564	1.83083
46.9761	0.06523	46.9761	0.66103	46.9761	1.22244	46.9761	1.8287
46.9958	0.06396	46.9958	0.65428	46.9958	1.22618	46.9958	1.82693
47.0155	0.0627	47.0155	0.66719	47.0155	1.22186	47.0155	1.82551
47.0352	0.06365	47.0352	0.66015	47.0352	1.22417	47.0352	1.82587
47.0549	0.0703	47.0549	0.6581	47.0549	1.22906	47.0549	1.83508
47.0746	0.0684	47.0746	0.65487	47.0746	1.22503	47.0746	1.82941
47.0943	0.0703	47.0943	0.65722	47.0943	1.23395	47.0943	1.8287
47.114	0.06238	47.114	0.65106	47.114	1.22791	47.114	1.83366
47.1336	0.05763	47.1336	0.65018	47.1336	1.23136	47.1336	1.83118
47.1533	0.05763	47.1533	0.65194	47.1533	1.2233	47.1533	1.8287
47.173	0.05795	47.173	0.6537	47.173	1.22704	47.173	1.82339
47.1927	0.05067	47.1927	0.65399	47.1927	1.22474	47.1927	1.82764
47.2124	0.04655	47.2124	0.66573	47.2124	1.22906	47.2124	1.83154
47.2321	0.05763	47.2321	0.66367	47.2321	1.22791	47.2321	1.83118
47.2518	0.05351	47.2518	0.676	47.2518	1.22186	47.2518	1.83437
47.2715	0.06365	47.2715	0.67981	47.2715	1.22877	47.2715	1.83189
47.2912	0.05921	47.2912	0.69214	47.2912	1.22848	47.2912	1.83473
47.3108	0.07631	47.3108	0.69566	47.3108	1.22934	47.3108	1.82799
47.3305	0.07125	47.3305	0.69712	47.3305	1.22589	47.3305	1.82374
47.3502	0.08866	47.3502	0.70182	47.3502	1.22819	47.3502	1.83083
47.3699	0.09088	47.3699	0.70798	47.3699	1.2233	47.3699	1.82906
47.3896	0.0912	47.3896	0.72089	47.3896	1.2256	47.3896	1.8287
47.4093	0.09246	47.4093	0.70681	47.4093	1.22589	47.4093	1.83331
47.429	0.09531	47.429	0.71708	47.429	1.22503	47.429	1.82941
47.4487	0.10735	47.4487	0.72265	47.4487	1.22417	47.4487	1.82906
47.4684	0.11463	47.4684	0.72383	47.4684	1.22848	47.4684	1.82906
47.488	0.1121	47.488	0.72265	47.488	1.22791	47.488	1.82941
47.5077	0.1273	47.5077	0.71385	47.5077	1.22474	47.5077	1.82481
47.5274	0.12033	47.5274	0.71297	47.5274	1.22676	47.5274	1.82729
47.5471	0.11716	47.5471	0.70123	47.5471	1.22474	47.5471	1.83331
47.5668	0.10513	47.5668	0.6892	47.5668	1.22589	47.5668	1.83296
47.5865	0.10196	47.5865	0.67688	47.5865	1.22445	47.5865	1.83189
47.6062	0.09785	47.6062	0.67512	47.6062	1.22762	47.6062	1.82693
47.6259	0.09246	47.6259	0.66485	47.6259	1.22906	47.6259	1.83366
47.6456	0.07473	47.6456	0.66045	47.6456	1.2233	47.6456	1.82516
47.6653	0.06618	47.6653	0.65282	47.6653	1.23337	47.6653	1.83083
47.6849	0.07061	47.6849	0.64284	47.6849	1.22589	47.6849	1.83225
47.7046	0.057	47.7046	0.64137	47.7046	1.22618	47.7046	1.82906
47.7243	0.05288	47.7243	0.63052	47.7243	1.2328	47.7243	1.83296
47.744	0.05636	47.744	0.63345	47.744	1.22618	47.744	1.82658
47.7637	0.04497	47.7637	0.63639	47.7637	1.22618	47.7637	1.82764
47.7834	0.04053	47.7834	0.63433	47.7834	1.22474	47.7834	1.82835
47.8031	0.04465	47.8031	0.6355	47.8031	1.22158	47.8031	1.82906
47.8228	0.0361	47.8228	0.63198	47.8228	1.22589	47.8228	1.83331
47.8424	0.03483	47.8424	0.62964	47.8424	1.22906	47.8424	1.83118
47.8621	0.03262	47.8621	0.62612	47.8621	1.22676	47.8621	1.8287
47.8818	0.02913	47.8818	0.63345	47.8818	1.2233	47.8818	1.8287
47.9015	0.02882	47.9015	0.63462	47.9015	1.22877	47.9015	1.82445
47.9212	0.02913	47.9212	0.63374	47.9212	1.22417	47.9212	1.82658
47.9409	0.03103	47.9409	0.62494	47.9409	1.221	47.9409	1.82799
47.9606	0.03103	47.9606	0.62964	47.9606	1.22244	47.9606	1.83154
47.9803	0.02407	47.9803	0.6311	47.9803	1.22129	47.9803	1.82729
48	0.03357	48	0.63169	48	1.22388	48	1.83048
48.0196	0.0304	48.0196	0.63169	48.0196	1.22474	48.0196	1.83154
48.0393	0.03167	48.0393	0.63316	48.0393	1.22474	48.0393	1.82977
48.059	0.0323	48.059	0.6267	48.059	1.22906	48.059	1.82622
48.0787	0.03167	48.0787	0.62523	48.0787	1.22618	48.0787	1.82622
48.0984	0.0323	48.0984	0.62934	48.0984	1.22503	48.0984	1.82977
48.1181	0.0285	48.1181	0.63169	48.1181	1.22676	48.1181	1.83685
48.1378	0.03578	48.1378	0.62494	48.1378	1.22877	48.1378	1.83154
48.1575	0.02628	48.1575	0.63081	48.1575	1.2256	48.1575	1.83083
48.1772	0.03167	48.1772	0.62964	48.1772	1.22273	48.1772	1.83083
48.1968	0.03008	48.1968	0.6311	48.1968	1.2328	48.1968	1.8241
48.2165	0.03673	48.2165	0.63404	48.2165	1.22589	48.2165	1.8241
48.2362	0.0361	48.2362	0.63052	48.2362	1.22417	48.2362	1.82658
48.2559	0.02882	48.2559	0.63433	48.2559	1.22733	48.2559	1.83012
48.2756	0.03768	48.2756	0.62905	48.2756	1.22589	48.2756	1.83437
48.2953	0.03167	48.2953	0.63286	48.2953	1.23021	48.2953	1.83615
48.315	0.03262	48.315	0.62817	48.315	1.22215	48.315	1.82516
48.3347	0.03008	48.3347	0.63433	48.3347	1.22676	48.3347	1.82374
48.3544	0.0361	48.3544	0.63815	48.3544	1.22992	48.3544	1.83154
48.3741	0.03705	48.3741	0.6311	48.3741	1.22676	48.3741	1.83118
48.3937	0.03483	48.3937	0.63991	48.3937	1.23107	48.3937	1.82977
48.4134	0.0361	48.4134	0.64196	48.4134	1.22532	48.4134	1.83508
48.4331	0.03673	48.4331	0.63961	48.4331	1.22302	48.4331	1.83579
48.4528	0.04307	48.4528	0.63374	48.4528	1.22762	48.4528	1.83048
48.4725	0.03895	48.4725	0.63815	48.4725	1.22733	48.4725	1.82799
48.4922	0.03737	48.4922	0.64167	48.4922	1.2187	48.4922	1.83225
48.5119	0.04275	48.5119	0.64108	48.5119	1.22474	48.5119	1.83756
48.5316	0.04433	48.5316	0.64196	48.5316	1.23136	48.5316	1.83863
48.5513	0.03927	48.5513	0.6446	48.5513	1.22043	48.5513	1.83296
48.571	0.03895	48.571	0.63932	48.571	1.22618	48.571	1.83083
48.5906	0.04338	48.5906	0.64225	48.5906	1.2256	48.5906	1.83225
48.6103	0.04212	48.6103	0.63756	48.6103	1.22704	48.6103	1.83437
48.63	0.04117	48.63	0.63639	48.63	1.22532	48.63	1.8365
48.6497	0.03927	48.6497	0.63521	48.6497	1.22302	48.6497	1.82693
48.6694	0.04402	48.6694	0.63404	48.6694	1.22302	48.6694	1.83544
48.6891	0.04117	48.6891	0.6314	48.6891	1.22676	48.6891	1.83544
48.7088	0.03388	48.7088	0.63873	48.7088	1.22503	48.7088	1.83118
48.7285	0.03895	48.7285	0.63932	48.7285	1.22589	48.7285	1.83048
48.7482	0.04117	48.7482	0.63462	48.7482	1.22532	48.7482	1.83225
48.7678	0.04148	48.7678	0.63903	48.7678	1.22762	48.7678	1.83331
48.7875	0.03673	48.7875	0.63903	48.7875	1.22704	48.7875	1.83366
48.8072	0.03958	48.8072	0.63639	48.8072	1.22676	48.8072	1.83189
48.8269	0.04117	48.8269	0.63873	48.8269	1.22733	48.8269	1.8287
48.8466	0.04053	48.8466	0.63521	48.8466	1.2256	48.8466	1.82906
48.8663	0.03357	48.8663	0.63756	48.8663	1.22445	48.8663	1.83083
48.886	0.03863	48.886	0.64313	48.886	1.23107	48.886	1.83048
48.9057	0.04275	48.9057	0.63756	48.9057	1.22848	48.9057	1.83331
48.9254	0.04022	48.9254	0.63756	48.9254	1.22877	48.9254	1.8287
48.945	0.03832	48.945	0.63697	48.945	1.22186	48.945	1.82516
48.9647	0.03768	48.9647	0.63462	48.9647	1.22934	48.9647	1.8287
48.9844	0.04465	48.9844	0.63639	48.9844	1.2305	48.9844	1.83331
49.0041	0.03705	49.0041	0.63316	49.0041	1.22417	49.0041	1.83544
49.0238	0.03452	49.0238	0.63404	49.0238	1.22877	49.0238	1.83402
49.0435	0.03452	49.0435	0.63169	49.0435	1.22532	49.0435	1.82622
49.0632	0.03832	49.0632	0.62964	49.0632	1.22676	49.0632	1.83048
49.0829	0.03483	49.0829	0.63169	49.0829	1.22848	49.0829	1.83473
49.1026	0.03483	49.1026	0.63022	49.1026	1.22618	49.1026	1.82764
49.1222	0.03357	49.1222	0.62553	49.1222	1.2305	49.1222	1.82941
49.1419	0.03483	49.1419	0.62758	49.1419	1.23222	49.1419	1.82799
49.1616	0.03388	49.1616	0.63198	49.1616	1.22791	49.1616	1.83225
49.1813	0.02787	49.1813	0.62788	49.1813	1.22934	49.1813	1.8287
49.201	0.02913	49.201	0.63462	49.201	1.22733	49.201	1.82764
49.2207	0.02945	49.2207	0.62641	49.2207	1.22704	49.2207	1.83402
49.2404	0.02597	49.2404	0.63081	49.2404	1.23107	49.2404	1.82941
49.2601	0.0342	49.2601	0.62964	49.2601	1.23308	49.2601	1.83756
49.2797	0.02692	49.2797	0.62876	49.2797	1.22704	49.2797	1.83154
49.2994	0.02438	49.2994	0.62817	49.2994	1.22014	49.2994	1.83225
49.3191	0.03008	49.3191	0.62817	49.3191	1.22877	49.3191	1.83402
[truncated: 542 more rows]

## Sheet: Figure 1e
Time (h)	Water uptake (g g-1)				Time (h)	Water uptake (g g-1)
	Li-SHC-40	Li-SHC-80	Li-SHC-90	Li-SHC-95		Li-SHC-70
0	-0.00814	0.04571	0.0265	0.00832	0	0.01847
0.05	-0.00789	0.04571	0.02658	0.00831	0.03	0.01842
0.1	-0.00764	0.04576	0.02665	0.00838	0.06	0.01842
0.15	-0.0074	0.04581	0.02673	0.00846	0.09	0.01837
0.2	-0.00715	0.04592	0.02675	0.00853	0.12	0.01867
0.25	-0.00789	0.04576	0.02713	0.00855	0.15	0.01951
0.3	-0.01159	0.04544	0.0274	0.00852	0.18	0.01936
0.35	-0.01208	0.04645	0.02763	0.00877	0.21	0.01926
0.4	-0.01159	0.04725	0.0277	0.00882	0.24	0.01926
0.45	-0.0111	0.04741	0.0277	0.00883	0.27	0.01926
0.5	-0.0111	0.04741	0.0277	0.00883	0.3	0.01926
0.55	-0.01356	0.04741	0.0277	0.00883	0.33	0.01926
0.6	-0.01479	0.04741	0.0277	0.00883	0.36	0.01941
0.65	-0.01529	0.04741	0.0278	0.00883	0.39	0.02203
0.7	-0.01948	0.04624	0.0281	0.00866	0.42	0.02558
0.75	-0.02244	0.0464	0.02886	0.00883	0.45	0.02953
0.8	-0.02761	0.04715	0.03016	0.00904	0.48	0.03363
0.85	-0.03526	0.04976	0.03154	0.00958	0.51	0.03753
0.9	-0.05104	0.05029	0.03279	0.0099	0.54	0.04049
0.95	-0.06164	0.05242	0.03442	0.01071	0.57	0.0439
1	-0.07027	0.05535	0.03632	0.01156	0.6	0.04701
1.05	-0.07767	0.05929	0.03812	0.01263	0.63	0.04988
1.1	-0.07939	0.06292	0.03978	0.0135	0.66	0.05299
1.15	-0.07446	0.06574	0.04118	0.01435	0.69	0.05575
1.2	-0.05597	0.0691	0.04261	0.01509	0.72	0.05842
1.25	-0.04241	0.07064	0.04398	0.01581	0.75	0.0601
1.3	-0.01578	0.07346	0.04581	0.0168	0.78	0.06331
1.35	0.00592	0.07629	0.04704	0.01769	0.81	0.06568
1.4	0.03353	0.07858	0.04882	0.01873	0.84	0.06869
1.45	0.05917	0.08284	0.0504	0.01973	0.87	0.07151
1.5	0.08309	0.08694	0.0528	0.02083	0.9	0.07546
1.55	0.10725	0.0903	0.05518	0.0219	0.93	0.07827
1.6	0.13215	0.09344	0.05728	0.02287	0.96	0.08168
1.65	0.15336	0.09706	0.05944	0.02371	0.99	0.0844
1.7	0.1716	0.09994	0.06149	0.02462	1.02	0.08756
1.75	0.19108	0.10308	0.06365	0.02566	1.05	0.09101
1.8	0.2076	0.10623	0.06507	0.02666	1.08	0.09383
1.85	0.22486	0.11006	0.0671	0.02777	1.11	0.09669
1.9	0.24409	0.1131	0.06928	0.02885	1.14	0.0998
1.95	0.26381	0.1172	0.07129	0.02996	1.17	0.10331
2	0.28403	0.12104	0.07354	0.03102	1.2	0.10682
2.05	0.29858	0.12434	0.07572	0.03204	1.23	0.10973
2.1	0.3114	0.12849	0.07765	0.03308	1.26	0.1122
2.15	0.32496	0.13169	0.07968	0.03415	1.29	0.11511
2.2	0.3368	0.13553	0.08121	0.03523	1.32	0.11847
2.25	0.35011	0.13851	0.08281	0.0363	1.35	0.12104
2.3	0.36466	0.14224	0.08456	0.03739	1.38	0.1245
2.35	0.37871	0.14591	0.08649	0.03842	1.41	0.12751
2.4	0.39178	0.14932	0.08854	0.03939	1.44	0.13082
2.45	0.40386	0.15284	0.0908	0.0404	1.47	0.13423
2.5	0.41914	0.15657	0.09338	0.04149	1.5	0.13783
2.55	0.43024	0.16035	0.09608	0.04263	1.53	0.1405
2.6	0.44134	0.16419	0.09811	0.04373	1.56	0.14346
2.65	0.4544	0.16781	0.10034	0.04481	1.59	0.14677
2.7	0.46624	0.17165	0.10272	0.04591	1.62	0.15037
2.75	0.47881	0.17527	0.10478	0.04693	1.65	0.15334
2.8	0.49065	0.179	0.10688	0.04794	1.68	0.15679
2.85	0.50199	0.18251	0.10898	0.04899	1.71	0.16035
2.9	0.51259	0.18571	0.11119	0.05006	1.74	0.16415
2.95	0.52196	0.18885	0.11369	0.05116	1.77	0.16721
3	0.53182	0.192	0.11565	0.05216	1.8	0.16993
3.05	0.53922	0.19498	0.1171	0.05302	1.83	0.1724
3.1	0.54612	0.1978	0.119	0.05395	1.86	0.17531
3.15	0.55426	0.20148	0.12051	0.05498	1.89	0.17803
3.2	0.56338	0.2051	0.12254	0.05607	1.92	0.18099
3.25	0.57423	0.20872	0.12456	0.05717	1.95	0.18445
3.3	0.58163	0.21213	0.12667	0.05825	1.98	0.18726
3.35	0.59198	0.21581	0.12852	0.05928	2.01	0.19023
3.4	0.60234	0.22023	0.13043	0.06037	2.04	0.19349
3.45	0.61171	0.22412	0.13265	0.06142	2.07	0.19645
3.5	0.62132	0.22801	0.13506	0.0624	2.1	0.19961
3.55	0.63044	0.232	0.13754	0.06352	2.13	0.20257
3.6	0.63636	0.23584	0.13952	0.06458	2.16	0.20549
3.65	0.64598	0.23973	0.14192	0.0657	2.19	0.20914
3.7	0.65584	0.24298	0.14378	0.06677	2.22	0.21235
3.75	0.66447	0.24713	0.14568	0.06774	2.25	0.21531
3.8	0.67556	0.25006	0.14751	0.06883	2.28	0.21872
3.85	0.68123	0.25347	0.14951	0.06998	2.31	0.22228
3.9	0.69085	0.25667	0.15159	0.07113	2.34	0.22544
3.95	0.70022	0.26035	0.15349	0.07224	2.37	0.22835
4	0.70737	0.2637	0.1557	0.07324	2.4	0.23136
4.05	0.71378	0.26679	0.15793	0.07442	2.43	0.23433
4.1	0.72241	0.27068	0.16008	0.07544	2.46	0.23704
4.15	0.72833	0.27436	0.16244	0.07646	2.49	0.24001
4.2	0.73474	0.27825	0.16474	0.07748	2.52	0.24322
4.25	0.7409	0.28197	0.16682	0.07852	2.55	0.24667
4.3	0.74904	0.28602	0.16872	0.07949	2.58	0.24964
4.35	0.75397	0.28949	0.17048	0.08057	2.61	0.25275
4.4	0.76038	0.29316	0.17238	0.08157	2.64	0.2564
4.45	0.76531	0.29673	0.17438	0.08265	2.67	0.25951
4.5	0.77024	0.30041	0.17629	0.0837	2.7	0.26238
4.55	0.77813	0.30419	0.17817	0.08478	2.73	0.26509
4.6	0.78134	0.30733	0.17997	0.08593	2.76	0.26801
4.65	0.78898	0.31053	0.18177	0.087	2.79	0.27067
4.7	0.7949	0.3149	0.18375	0.08801	2.82	0.27373
4.75	0.79958	0.31831	0.18588	0.08894	2.85	0.27665
4.8	0.80722	0.32166	0.18776	0.09003	2.88	0.27981
4.85	0.80648	0.32427	0.18956	0.09093	2.91	0.28183
4.9	0.80994	0.32736	0.19152	0.09192	2.94	0.28445
4.95	0.81388	0.33072	0.19372	0.09296	2.97	0.28697
5	0.81783	0.33381	0.1954	0.09392	3	0.28993
5.05	0.82078	0.3378	0.1975	0.0949	3.03	0.2927
5.1	0.82818	0.34084	0.19921	0.09591	3.06	0.29507
5.15	0.83065	0.34446	0.20119	0.09695	3.09	0.29803
5.2	0.83508	0.34734	0.20334	0.09809	3.12	0.30114
5.25	0.84026	0.35096	0.20504	0.09923	3.15	0.30396
5.3	0.84445	0.35485	0.2074	0.10024	3.18	0.30653
5.35	0.84889	0.35778	0.20948	0.10136	3.21	0.30934
5.4	0.85382	0.36114	0.21141	0.10234	3.24	0.31245
5.45	0.859	0.36423	0.21316	0.10336	3.27	0.31492
5.5	0.86369	0.36806	0.21546	0.1043	3.3	0.31823
5.55	0.86812	0.37099	0.21747	0.10525	3.33	0.32099
5.6	0.87182	0.37494	0.2199	0.10628	3.36	0.32327
5.65	0.87651	0.37845	0.22188	0.10733	3.39	0.32613
5.7	0.87946	0.38175	0.2238	0.10839	3.42	0.32875
5.75	0.88267	0.3849	0.22568	0.1094	3.45	0.33201
5.8	0.88661	0.38863	0.22746	0.1105	3.48	0.33492
5.85	0.88982	0.39182	0.22924	0.11157	3.51	0.33813
5.9	0.89574	0.39475	0.23147	0.1126	3.54	0.34159
5.95	0.90018	0.39822	0.23332	0.1136	3.57	0.34455
6	0.90387	0.40136	0.23548	0.1147	3.6	0.34766
6.05	0.90782	0.40456	0.23771	0.11568	3.63	0.35013
6.1	0.91201	0.40749	0.23938	0.11675	3.66	0.35304
6.15	0.91645	0.41132	0.24131	0.11765	3.69	0.35621
6.2	0.92015	0.41457	0.24362	0.11869	3.72	0.35843
6.25	0.9236	0.41777	0.2458	0.11966	3.75	0.36139
6.3	0.93001	0.42123	0.24838	0.12076	3.78	0.36475
6.35	0.93346	0.42475	0.25076	0.12185	3.81	0.36806
6.4	0.9379	0.42842	0.25326	0.123	3.84	0.37058
6.45	0.94283	0.43188	0.25516	0.12415	3.87	0.37344
6.5	0.94628	0.43481	0.25699	0.1252	3.9	0.37601
6.55	0.94924	0.43886	0.25885	0.12622	3.93	0.37882
6.6	0.95294	0.44206	0.26078	0.12728	3.96	0.38139
6.65	0.95738	0.44622	0.26275	0.12832	3.99	0.3843
6.7	0.96034	0.44883	0.26473	0.12939	4.02	0.38737
6.75	0.96255	0.45186	0.26634	0.1304	4.05	0.39023
6.8	0.96453	0.45431	0.26804	0.13139	4.08	0.39285
6.85	0.96625	0.45676	0.26972	0.13235	4.11	0.39512
6.9	0.97143	0.45964	0.27202	0.13332	4.14	0.39769
6.95	0.9734	0.46305	0.27415	0.13431	4.17	0.4007
7	0.97587	0.46662	0.27668	0.13531	4.2	0.40322
7.05	0.97833	0.4696	0.27868	0.13631	4.23	0.40589
7.1	0.98031	0.47269	0.28059	0.13744	4.26	0.4088
7.15	0.98351	0.47584	0.28209	0.13848	4.29	0.41161
7.2	0.98647	0.47919	0.28382	0.13953	4.32	0.41393
7.25	0.98918	0.48244	0.28557	0.14048	4.35	0.4164
7.3	0.99165	0.48612	0.28758	0.14149	4.38	0.41956
7.35	0.99411	0.48931	0.28971	0.14258	4.41	0.42223
7.4	0.99633	0.49208	0.29209	0.14358	4.44	0.42519
7.45	0.99855	0.49565	0.29419	0.14458	4.47	0.42796
7.5	1.00102	0.49848	0.29607	0.1456	4.5	0.43058
7.55	1.00521	0.50226	0.29812	0.14666	4.53	0.43344
7.6	1.00891	0.50434	0.30045	0.14769	4.56	0.43601
7.65	1.01137	0.50743	0.30218	0.14871	4.59	0.43843
7.7	1.01384	0.51046	0.30418	0.14972	4.62	0.4411
7.75	1.0163	0.51366	0.30589	0.15073	4.65	0.44347
7.8	1.01877	0.51712	0.30767	0.15184	4.68	0.44628
7.85	1.02049	0.5209	0.30939	0.15292	4.71	0.44919
7.9	1.02395	0.52394	0.3114	0.15397	4.74	0.45196
7.95	1.02715	0.52714	0.31348	0.15501	4.77	0.45478
8	1.03036	0.52969	0.31576	0.15607	4.8	0.45759
8.05	1.03282	0.5323	0.31831	0.15715	4.83	0.45991
8.1	1.03504	0.5355	0.31999	0.15816	4.86	0.46238
8.15	1.03701	0.5387	0.32189	0.15913	4.89	0.46564
8.2	1.04145	0.54184	0.3235	0.16018	4.92	0.46816
8.25	1.04392	0.54525	0.32542	0.16119	4.95	0.47112
8.3	1.04564	0.54861	0.3272	0.16217	4.98	0.47349
8.35	1.04811	0.55196	0.32936	0.16317	5.01	0.47616
8.4	1.05008	0.5558	0.33159	0.16429	5.04	0.47833
8.45	1.05255	0.55947	0.33362	0.16535	5.07	0.48139
8.5	1.05378	0.56251	0.33592	0.16627	5.1	0.48337
8.55	1.05501	0.56544	0.33825	0.16731	5.13	0.48633
8.6	1.05723	0.56853	0.34018	0.16832	5.16	0.48885
8.65	1.06068	0.57178	0.34213	0.16941	5.19	0.49196
8.7	1.06364	0.57498	0.34439	0.17043	5.22	0.49374
8.75	1.06561	0.57775	0.34629	0.17153	5.25	0.49626
8.8	1.06734	0.58142	0.34799	0.17252	5.28	0.49902
8.85	1.06907	0.58462	0.34972	0.17352	5.31	0.50208
8.9	1.07005	0.58707	0.35188	0.17445	5.34	0.50505
8.95	1.07153	0.58979	0.35348	0.17546	5.37	0.50767
9	1.074	0.59266	0.35573	0.17649	5.4	0.51038
9.05	1.07622	0.59575	0.35769	0.17743	5.43	0.51255
9.1	1.07868	0.599	0.35997	0.17847	5.46	0.51483
9.15	1.08115	0.60199	0.36222	0.17963	5.49	0.51754
9.2	1.08287	0.6055	0.3643	0.18081	5.52	0.52046
9.25	1.0846	0.60864	0.36625	0.18176	5.55	0.52337
9.3	1.08682	0.61163	0.36818	0.18271	5.58	0.52589
9.35	1.08978	0.61482	0.37016	0.18369	5.61	0.52841
9.4	1.09372	0.61781	0.37201	0.18464	5.64	0.53073
9.45	1.09495	0.62095	0.37372	0.18577	5.67	0.53325
9.5	1.0952	0.6242	0.37615	0.18675	5.7	0.53572
9.55	1.09619	0.62745	0.37783	0.1878	5.73	0.53858
9.6	1.09742	0.63113	0.37985	0.18882	5.76	0.541
9.65	1.10013	0.63379	0.38161	0.18981	5.79	0.54317
9.7	1.10161	0.63688	0.38344	0.19075	5.82	0.54569
9.75	1.10284	0.63933	0.38549	0.19177	5.85	0.54836
9.8	1.10358	0.6421	0.38759	0.19285	5.88	0.55137
9.85	1.10506	0.6453	0.38965	0.19387	5.91	0.55423
9.9	1.1063	0.64844	0.39168	0.19494	5.94	0.55636
9.95	1.10778	0.65158	0.39378	0.19591	5.97	0.55858
10	1.1095	0.65489	0.39568	0.19696	6	0.5607
10.05	1.11246	0.65824	0.39769	0.19794	6.03	0.56342
10.1	1.11567	0.66112	0.39987	0.19897	6.06	0.56549
10.15	1.11714	0.664	0.40185	0.20005	6.09	0.56786
10.2	1.11887	0.6673	0.40377	0.20103	6.12	0.57028
10.25	1.12134	0.67012	0.40593	0.20211	6.15	0.5729
10.3	1.12356	0.67364	0.40788	0.20319	6.18	0.57562
10.35	1.12577	0.67673	0.40991	0.20432	6.21	0.57823
10.4	1.12602	0.67881	0.41182	0.20534	6.24	0.58056
10.45	1.12676	0.68152	0.41329	0.20642	6.27	0.58312
10.5	1.12775	0.68413	0.41547	0.20741	6.3	0.58594
10.55	1.12775	0.68717	0.41725	0.20835	6.33	0.5888
10.6	1.12775	0.69031	0.4194	0.20939	6.36	0.59088
10.65	1.12849	0.69324	0.42138	0.21034	6.39	0.59344
10.7	1.13071	0.69612	0.42351	0.21135	6.42	0.59572
10.75	1.13268	0.69921	0.42547	0.21248	6.45	0.59838
10.8	1.13317	0.7023	0.42745	0.2134	6.48	0.59982
10.85	1.13292	0.70518	0.42957	0.21443	6.51	0.60174
10.9	1.13391	0.70816	0.43148	0.21543	6.54	0.60411
10.95	1.13687	0.71109	0.43346	0.21641	6.57	0.60599
11	1.13933	0.71402	0.43529	0.21734	6.6	0.60796
11.05	1.14032	0.71722	0.43731	0.21833	6.63	0.61048
11.1	1.14032	0.72041	0.43937	0.21932	6.66	0.61285
11.15	1.14081	0.72371	0.44127	0.22035	6.69	0.61517
11.2	1.1418	0.72691	0.44328	0.22137	6.72	0.61745
11.25	1.14303	0.72995	0.44573	0.22238	6.75	0.61991
11.3	1.14427	0.73346	0.44761	0.22343	6.78	0.62258
11.35	1.14501	0.73629	0.44934	0.22448	6.81	0.6252
11.4	1.14575	0.73916	0.45119	0.22553	6.84	0.62747
11.45	1.14673	0.74193	0.45307	0.22659	6.87	0.63053
11.5	1.14772	0.7447	0.45515	0.22753	6.9	0.63261
11.55	1.14944	0.74785	0.4571	0.22864	6.93	0.63498
11.6	1.15142	0.75024	0.45908	0.22956	6.96	0.63754
11.65	1.15265	0.75301	0.46116	0.23065	6.99	0.63996
11.7	1.15413	0.75605	0.46301	0.23162	7.02	0.64293
11.75	1.15511	0.75941	0.46497	0.23266	7.05	0.6449
11.8	1.15881	0.76324	0.46732	0.23374	7.08	0.64796
11.85	1.16103	0.76601	0.46928	0.23485	7.11	0.65068
11.9	1.16226	0.76937	0.47138	0.23597	7.14	0.6528
11.95	1.16424	0.77241	0.47353	0.23698	7.17	0.65532
12	1.16596	0.77534	0.47576	0.23793	7.2	0.65754
12.05	1.16867	0.77837	0.47812	0.2389	7.23	0.65952
12.1	1.17065	0.7812	0.4797	0.23996	7.26	0.66184
12.15	1.17188	0.78439	0.48157	0.24104	7.29	0.66382
12.2	1.17311	0.78716	0.48328	0.24208	7.32	0.66609
12.25	1.1741	0.79031	0.48508	0.24316	7.35	0.6688
12.3	1.17459	0.79276	0.48706	0.24423	7.38	0.67068
12.35	1.17484	0.79553	0.48909	0.24526	7.41	0.67335
12.4	1.1741	0.79824	0.49117	0.24624	7.44	0.67503
12.45	1.1741	0.80096	0.49342	0.24714	7.47	0.67735
12.5	1.17459	0.80405	0.49518	0.24819	7.5	0.67952
12.55	1.17385	0.80634	0.49675	0.24912	7.53	0.68135
12.6	1.17336	0.80874	0.49828	0.25007	7.56	0.68332
12.65	1.17385	0.81156	0.49991	0.25104	7.59	0.68589
12.7	1.17459	0.81444	0.50169	0.25195	7.62	0.68836
12.75	1.17558	0.81748	0.50377	0.25296	7.65	0.69009
12.8	1.17656	0.81977	0.50585	0.25396	7.68	0.69206
12.85	1.1778	0.82275	0.508	0.25497	7.71	0.69468
12.9	1.17903	0.82515	0.5103	0.25603	7.74	0.69656
12.95	1.18002	0.82818	0.51263	0.25704	7.77	0.69873
13	1.1815	0.83074	0.51464	0.25818	7.8	0.70145
13.05	1.18224	0.83362	0.51657	0.2591	7.83	0.70352
13.1	1.18322	0.83665	0.51807	0.26011	7.86	0.70594
13.15	1.18445	0.83985	0.51995	0.26112	7.89	0.70767
13.2	1.18618	0.84305	0.52178	0.26202	7.92	0.70999
13.25	1.18791	0.84544	0.52383	0.26301	7.95	0.71261
13.3	1.1884	0.84811	0.52603	0.26403	7.98	0.71473
13.35	1.1884	0.85088	0.52766	0.26514	8.01	0.71705
13.4	1.1884	0.8537	0.52974	0.26625	8.04	0.71957
13.45	1.18889	0.85652	0.53149	0.26733	8.07	0.72174
13.5	1.18914	0.8594	0.5335	0.26809	8.1	0.72416
13.55	1.19234	0.86169	0.53528	0.26911	8.13	0.72688
13.6	1.19629	0.86515	0.53776	0.27017	8.16	0.7291
13.65	1.19949	0.8683	0.53991	0.27127	8.19	0.73172
13.7	1.20147	0.87139	0.54197	0.27232	8.22	0.73394
13.75	1.20295	0.874	0.54394	0.27338	8.25	0.73616
13.8	1.20319	0.87693	0.5462	0.27447	8.28	0.73819
13.85	1.20319	0.88007	0.54798	0.27554	8.31	0.74036
13.9	1.20319	0.88247	0.54976	0.2765	8.34	0.74258
13.95	1.20369	0.88465	0.55156	0.27748	8.37	0.74431
14	1.20147	0.88694	0.55296	0.27839	8.4	0.74574
14.05	1.20097	0.88971	0.55476	0.27932	8.43	0.74811
14.1	1.20097	0.8927	0.55642	0.28025	8.46	0.74994
14.15	1.20147	0.89573	0.55845	0.2811	8.49	0.75241
14.2	1.20319	0.89808	0.5602	0.28194	8.52	0.75429
14.25	1.20418	0.90095	0.56208	0.28297	8.55	0.75671
14.3	1.20492	0.90335	0.56391	0.28408	8.58	0.75918
14.35	1.20541	0.90639	0.56616	0.28515	8.61	0.76145
14.4	1.2059	0.90857	0.56799	0.28613	8.64	0.76328
14.45	1.20664	0.9115	0.57004	0.28699	8.67	0.7655
14.5	1.20689	0.91422	0.572	0.28797	8.7	0.76792
14.55	1.20714	0.91704	0.57408	0.28894	8.73	0.76974
14.6	1.20763	0.91955	0.57596	0.28996	8.76	0.77187
14.65	1.20837	0.92232	0.57761	0.29117	8.79	0.7736
14.7	1.20911	0.92551	0.57939	0.29227	8.82	0.77572
14.75	1.2101	0.9285	0.58137	0.29308	8.85	0.77779
14.8	1.21232	0.93132	0.58297	0.29404	8.88	0.77997
14.85	1.21355	0.93441	0.58465	0.29488	8.91	0.78219
14.9	1.21453	0.93707	0.58615	0.29577	8.94	0.78471
14.95	1.21577	0.9391	0.588	0.297	8.97	0.78639
15	1.21651	0.9416	0.58991	0.29801	9	0.78836
15.05	1.21675	0.94442	0.59186	0.29906	9.03	0.79078
15.1	1.21725	0.94618	0.59394	0.30003	9.06	0.79241
15.15	1.21799	0.94911	0.59642	0.30096	9.09	0.79458
15.2	1.21922	0.9522	0.59867	0.30224	9.12	0.79656
15.25	1.22094	0.95417	0.6011	0.30314	9.15	0.79888
15.3	1.22316	0.95662	0.60301	0.30413	9.18	0.80105
15.35	1.22711	0.96014	0.60506	0.30526	9.21	0.80357
15.4	1.22957	0.96291	0.60707	0.30633	9.24	0.80584
15.45	1.23105	0.96552	0.60864	0.30742	9.27	0.80817
15.5	1.23204	0.96808	0.6106	0.3085	9.3	0.81024
15.55	1.23229	0.9708	0.61212	0.30952	9.33	0.81241
15.6	1.23303	0.97282	0.61358	0.31058	9.36	0.81488
15.65	1.23377	0.97511	0.61511	0.3115	9.39	0.8171
15.7	1.235	0.97783	0.61681	0.3124	9.42	0.81878
15.75	1.23623	0.98065	0.61864	0.31351	9.45	0.82091
15.8	1.23697	0.98294	0.62047	0.31455	9.48	0.82293
15.85	1.235	0.9847	0.62242	0.31533	9.51	0.82436
15.9	1.23327	0.98662	0.6245	0.31625	9.54	0.82594
15.95	1.23377	0.98896	0.62675	0.31715	9.57	0.82797
16	1.23771	0.99216	0.62941	0.31816	9.6	0.83078
16.05	1.24437	0.99594	0.63231	0.31933	9.63	0.83404
16.1	1.24905	0.99935	0.63397	0.32048	9.66	0.83691
16.15	1.25176	1.00281	0.63632	0.32166	9.69	0.83972
16.2	1.25374	1.00569	0.63817	0.32287	9.72	0.8417
16.25	1.25546	1.00862	0.64035	0.32399	9.75	0.84377
16.3	1.25694	1.01187	0.64226	0.325	9.78	0.84619
16.35	1.25793	1.01437	0.64389	0.32597	9.81	0.84866
16.4	1.25497	1.01597	0.64539	0.32688	9.84	0.8495
16.45	1.25423	1.01784	0.64687	0.32785	9.87	0.85177
16.5	1.25152	1.01959	0.64872	0.32884	9.9	0.85291
16.55	1.24856	1.02124	0.65027	0.32979	9.93	0.85464
16.6	1.24733	1.02338	0.65198	0.33063	9.96	0.85661
16.65	1.24609	1.02599	0.65398	0.33141	9.99	0.85804
16.7	1.24535	1.02822	0.65621	0.3323	10.02	0.85977
16.75	1.24585	1.03057	0.65764	0.33333	10.05	0.8613
16.8	1.24634	1.03307	0.65924	0.33422	10.08	0.86338
16.85	1.24807	1.03563	0.66109	0.33509	10.11	0.8655
16.9	1.25226	1.03888	0.66315	0.33623	10.14	0.86841
16.95	1.25028	1.04085	0.6645	0.3371	10.17	0.8697
17	1.24807	1.04319	0.6661	0.33794	10.2	0.87148
17.05	1.24807	1.04495	0.66743	0.33879	10.23	0.87296
17.1	1.2493	1.04761	0.66948	0.33975	10.26	0.87493
17.15	1.2525	1.04975	0.67149	0.34086	10.29	0.87725
17.2	1.25867	1.05294	0.67392	0.34198	10.32	0.87982
17.25	1.26113	1.05593	0.67652	0.34304	10.35	0.88249
17.3	1.26064	1.05859	0.67868	0.34401	10.38	0.88407
17.35	1.25941	1.06072	0.68023	0.34502	10.41	0.8858
17.4	1.25867	1.06344	0.68163	0.34598	10.44	0.88762
17.45	1.26163	1.06653	0.68374	0.34695	10.47	0.88999
17.5	1.26483	1.06983	0.68604	0.34807	10.5	0.89271
17.55	1.26754	1.07303	0.68817	0.34924	10.53	0.89474
17.6	1.26754	1.07484	0.6903	0.35021	10.56	0.89706
17.65	1.26656	1.07691	0.69175	0.35118	10.59	0.89844
17.7	1.26631	1.07899	0.69353	0.35207	10.62	0.90046
17.75	1.26631	1.08096	0.69511	0.35304	10.65	0.90195
17.8	1.26606	1.08357	0.69691	0.35399	10.68	0.90377
17.85	1.26606	1.08571	0.69894	0.35504	10.71	0.90565
17.9	1.26606	1.08816	0.70079	0.356	10.74	0.90787
17.95	1.26582	1.09098	0.70285	0.35695	10.77	0.91009
18	1.26409	1.09263	0.70433	0.35789	10.8	0.91143
18.05	1.26261	1.09465	0.7058	0.35871	10.83	0.9133
18.1	1.26212	1.09711	0.70733	0.3597	10.86	0.91464
18.15	1.26261	1.09929	0.70869	0.36082	10.89	0.91656
18.2	1.26631	1.10233	0.71121	0.36189	10.92	0.91908
18.25	1.26853	1.1052	0.71319	0.36301	10.95	0.92155
18.3	1.26952	1.10749	0.71572	0.36393	10.98	0.92392
18.35	1.26902	1.10925	0.71733	0.36488	11.01	0.92555
18.4	1.2705	1.1117	0.71958	0.36584	11.04	0.92753
18.45	1.27445	1.1149	0.72229	0.36699	11.07	0.93034
18.5	1.27765	1.11703	0.72462	0.36805	11.1	0.93237
18.55	1.27667	1.11921	0.72632	0.36895	11.13	0.93424
18.6	1.27297	1.12028	0.72782	0.36981	11.16	0.93538
18.65	1.271	1.12177	0.72922	0.37065	11.19	0.93706
18.7	1.2705	1.12411	0.73095	0.37169	11.22	0.93854
18.75	1.27075	1.12635	0.73276	0.37273	11.25	0.94046
18.8	1.27149	1.12918	0.73448	0.3738	11.28	0.94239
18.85	1.27543	1.13227	0.73684	0.37484	11.31	0.94501
18.9	1.27765	1.13536	0.73874	0.37582	11.34	0.94763
18.95	1.27938	1.13759	0.7409	0.37677	11.37	0.94985
19	1.27839	1.13956	0.74268	0.3777	11.4	0.95153
19.05	1.27765	1.14154	0.7442	0.37865	11.43	0.9539
19.1	1.27765	1.14393	0.74548	0.37952	11.46	0.95543
19.15	1.27741	1.1459	0.74731	0.38043	11.49	0.95711
19.2	1.27765	1.14803	0.74896	0.38148	11.52	0.95869
19.25	1.27815	1.15038	0.75097	0.38253	11.55	0.96091
19.3	1.27839	1.15272	0.75247	0.38353	11.58	0.96274
19.35	1.27839	1.15523	0.75405	0.38455	11.61	0.96496
19.4	1.27839	1.1565	0.7558	0.38544	11.64	0.96688
19.45	1.27839	1.1588	0.75755	0.38645	11.67	0.96856
19.5	1.27839	1.16071	0.75943	0.38732	11.7	0.97064
19.55	1.27839	1.16268	0.76139	0.38831	11.73	0.97266
19.6	1.27839	1.16487	0.76352	0.38946	11.76	0.97459
19.65	1.27839	1.16705	0.76509	0.39042	11.79	0.97656
19.7	1.27839	1.16961	0.767	0.39137	11.82	0.97859
19.75	1.27839	1.17185	0.76855	0.39241	11.85	0.98012
19.8	1.27839	1.17393	0.77033	0.39333	11.88	0.98205
19.85	1.27839	1.17664	0.77183	0.39433	11.91	0.98402
19.9	1.27839	1.1792	0.77346	0.39524	11.94	0.98634
19.95	1.27839	1.18192	0.77521	0.39624	11.97	0.98792
20	1.27839	1.18453	0.77682	0.39727	12	0.99014
20.05	1.27864	1.18692	0.77867	0.39827	12.03	0.99202
20.1	1.27889	1.18879	0.78035	0.39916	12.06	0.994
20.15	1.27889	1.19124	0.78245	0.40017	12.09	0.99582
20.2	1.27765	1.193	0.78413	0.40108	12.12	0.99735
20.25	1.27568	1.19491	0.78583	0.40203	12.15	0.99864
20.3	1.27494	1.19667	0.78771	0.403	12.18	1.00101
20.35	1.27543	1.19902	0.78967	0.40391	12.21	1.00259
20.4	1.27938	1.20216	0.79162	0.40511	12.24	1.00531
20.45	1.28308	1.20466	0.79372	0.40598	12.27	1.00713
20.5	1.28628	1.20711	0.79538	0.40714	12.3	1.00916
20.55	1.28776	1.21015	0.79698	0.40816	12.33	1.01118
20.6	1.29023	1.21159	0.79853	0.40919	12.36	1.01311
20.65	1.29195	1.2142	0.80024	0.41009	12.39	1.01449
20.7	1.29393	1.21654	0.80174	0.41097	12.42	1.01652
20.75	1.2954	1.21921	0.80362	0.4119	12.45	1.01849
20.8	1.29319	1.22118	0.80484	0.41291	12.48	1.02032
20.85	1.29171	1.22267	0.80665	0.4139	12.51	1.02131
20.9	1.29121	1.22469	0.80855	0.41477	12.54	1.02358
20.95	1.28949	1.22651	0.81008	0.4157	12.57	1.02496
21	1.28825	1.22837	0.81163	0.41675	12.6	1.02654
21.05	1.28727	1.23013	0.81336	0.41762	12.63	1.02827
21.1	1.28702	1.2321	0.81501	0.41851	12.66	1.03015
21.15	1.28702	1.23402	0.81679	0.41943	12.69	1.03192
21.2	1.28702	1.2362	0.8183	0.42035	12.72	1.0339
21.25	1.28702	1.23812	0.81982	0.42123	12.75	1.03508
21.3	1.28702	1.23998	0.82168	0.42228	12.78	1.03686
21.35	1.28702	1.24201	0.82341	0.42335	12.81	1.03859
21.4	1.28702	1.24419	0.82511	0.42438	12.84	1.04066
21.45	1.28702	1.24643	0.82661	0.42539	12.87	1.04224
21.5	1.28702	1.24867	0.82836	0.42629	12.9	1.04387
21.55	1.28702	1.25085	0.82999	0.42727	12.93	1.0457
21.6	1.28702	1.25373	0.83187	0.42818	12.96	1.04763
21.65	1.28702	1.25554	0.83362	0.42915	12.99	1.04945
21.7	1.28702	1.25756	0.8356	0.43005	13.02	1.05138
21.75	1.28702	1.25948	0.83721	0.43105	13.05	1.05301
21.8	1.28702	1.26177	0.83911	0.43196	13.08	1.05469
21.85	1.28702	1.26342	0.84081	0.43295	13.11	1.05642
21.9	1.28702	1.26571	0.84264	0.43387	13.14	1.05834
21.95	1.28702	1.26785	0.84404	0.43487	13.17	1.06027
22	1.28702	1.26987	0.84557	0.43591	13.2	1.06175
22.05	1.28702	1.27195	0.84758	0.4369	13.23	1.06343
22.1	1.28924	1.27472	0.84941	0.4379	13.26	1.06615
22.15	1.29195	1.27658	0.85148	0.43881	13.29	1.06773
22.2	1.29466	1.27919	0.85304	0.43982	13.32	1.06941
22.25	1.29639	1.28095	0.85464	0.44086	13.35	1.07104
22.3	1.29762	1.28298	0.85632	0.44185	13.38	1.07271
22.35	1.29886	1.28431	0.85807	0.44294	13.41	1.07464
22.4	1.29935	1.28644	0.85957	0.44387	13.44	1.07612
22.45	1.30009	1.28852	0.86143	0.44492	13.47	1.0781
22.5	1.30108	1.29065	0.86298	0.44594	13.5	1.07958
22.55	1.30206	1.29283	0.86426	0.44695	13.53	1.08111
22.6	1.30255	1.2948	0.86616	0.44791	13.56	1.08244
22.65	1.3028	1.29715	0.86772	0.44887	13.59	1.08417
22.7	1.30305	1.29885	0.86937	0.44982	13.62	1.08575
22.75	1.30329	1.30119	0.87117	0.45079	13.65	1.08704
22.8	1.30354	1.30338	0.87272	0.45184	13.68	1.08896
22.85	1.30379	1.30535	0.87463	0.45283	13.71	1.09089
22.9	1.30403	1.30711	0.87668	0.45373	13.74	1.09237
22.95	1.30403	1.30913	0.87844	0.45466	13.77	1.09375
23	1.30428	1.31121	0.87984	0.4556	13.8	1.09558
23.05	1.30453	1.31297	0.88159	0.45663	13.83	1.09731
23.1	1.30477	1.31563	0.88314	0.4577	13.86	1.09904
23.15	1.30502	1.31718	0.8848	0.45856	13.89	1.10062
23.2	1.30527	1.31952	0.88633	0.45967	13.92	1.10215
23.25	1.30551	1.32144	0.88805	0.46069	13.95	1.10363
23.3	1.30551	1.32341	0.88993	0.46156	13.98	1.10541
23.35	1.30576	1.32543	0.89146	0.46256	14.01	1.10748
23.4	1.30576	1.32725	0.89299	0.46348	14.04	1.10891
23.45	1.30601	1.32906	0.89474	0.46448	14.07	1.11054
23.5	1.30625	1.33119	0.89637	0.4655	14.1	1.11193
23.55	1.3065	1.33327	0.89802	0.46635	14.13	1.11355
23.6	1.30675	1.3355	0.89983	0.46733	14.16	1.11509
23.65	1.30699	1.33747	0.90108	0.4682	14.19	1.11676
23.7	1.30699	1.33939	0.90248	0.46913	14.22	1.11844
23.75	1.30724	1.3411	0.90416	0.47022	14.25	1.12017
23.8	1.30749	1.34323	0.90589	0.47128	14.28	1.12225
23.85	1.30773	1.34546	0.90764	0.47215	14.31	1.12373
23.9	1.30798	1.34749	0.9093	0.4731	14.34	1.12555
23.95	1.30823	1.34946	0.91122	0.47404	14.37	1.12733
24	1.30823	1.35122	0.9132	0.47512	14.4	1.12867
24.05	1.30749	1.35287	0.91516	0.47611	14.43	1.1303
24.1	1.30675	1.355	0.91696	0.47694	14.46	1.13197
24.15	1.3065	1.35676	0.91851	0.47774	14.49	1.13341
24.2	1.30625	1.35857	0.91974	0.47862	14.52	1.13469
24.25	1.30625	1.36033	0.92112	0.4794	14.55	1.13667
24.3	1.30625	1.36203	0.9224	0.48043	14.58	1.13751
24.35	1.30601	1.36384	0.9237	0.48143	14.61	1.13904
24.4	1.30576	1.36507	0.925	0.48238	14.64	1.14096
24.45	1.30477	1.36747	0.9265	0.4833	14.67	1.14235
24.5	1.30428	1.3688	0.92818	0.48428	14.7	1.14363
24.55	1.30329	1.37034	0.92956	0.48512	14.73	1.14521
24.6	1.30329	1.37221	0.93086	0.48601	14.76	1.14585
24.65	1.30231	1.37311	0.93226	0.48699	14.79	1.14674
24.7	1.30132	1.37482	0.93354	0.48785	14.82	1.14798
24.75	1.30083	1.37658	0.93489	0.48867	14.85	1.14891
24.8	1.30108	1.37828	0.93637	0.48973	14.88	1.1502
24.85	1.30206	1.37988	0.93787	0.49067	14.91	1.15193
24.9	1.30255	1.38201	0.93965	0.49171	14.94	1.15365
24.95	1.30305	1.38377	0.94113	0.49281	14.97	1.15523
25	1.30428	1.38579	0.94276	0.49377	15	1.15746
25.05	1.30749	1.38835	0.94466	0.49482	15.03	1.15879
25.1	1.30995	1.39037	0.94647	0.49582	15.06	1.16106
25.15	1.31143	1.39234	0.94817	0.49688	15.09	1.16304
25.2	1.31242	1.39394	0.94965	0.49789	15.12	1.16477
25.25	1.31291	1.3957	0.95105	0.49884	15.15	1.16659
25.3	1.31365	1.39778	0.9526	0.49986	15.18	1.16778
25.35	1.31414	1.39922	0.95456	0.50078	15.21	1.16951
25.4	1.31488	1.40087	0.95629	0.50182	15.24	1.17104
25.45	1.31538	1.40263	0.95824	0.5028	15.27	1.17272
25.5	1.31538	1.40417	0.96019	0.50386	15.3	1.1739
25.55	1.31538	1.40566	0.962	0.50472	15.33	1.17548
25.6	1.31488	1.40769	0.96372	0.50565	15.36	1.17691
25.65	1.31217	1.40838	0.96515	0.50657	15.39	1.17761
25.7	1.31192	1.40955	0.96661	0.50752	15.42	1.17909
25.75	1.31192	1.41152	0.96788	0.50846	15.45	1.18027
25.8	1.31192	1.4128	0.96936	0.50942	15.48	1.18205
25.85	1.31192	1.41472	0.97104	0.51027	15.51	1.18328
25.9	1.31242	1.41616	0.97227	0.51122	15.54	1.18477
25.95	1.31414	1.41797	0.97367	0.5121	15.57	1.1864
26	1.31685	1.42079	0.97527	0.51312	15.6	1.18812
26.05	1.31907	1.42255	0.97695	0.51414	15.63	1.19
26.1	1.32055	1.42426	0.97863	0.51521	15.66	1.19178
26.15	1.32179	1.42655	0.98041	0.51626	15.69	1.19272
26.2	1.32327	1.42804	0.98196	0.51718	15.72	1.19415
26.25	1.32474	1.42964	0.98369	0.51814	15.75	1.19558
26.3	1.32548	1.43155	0.98519	0.5191	15.78	1.19746
26.35	1.32622	1.43337	0.98652	0.5201	15.81	1.19869
26.4	1.32696	1.43555	0.98792	0.52102	15.84	1.20022
26.45	1.32746	1.43693	0.98955	0.52189	15.87	1.2019
26.5	1.32746	1.4388	0.991	0.52287	15.9	1.20279
26.55	1.3277	1.43981	0.99233	0.5239	15.93	1.20437
26.6	1.32844	1.44247	0.99388	0.52502	15.96	1.20625
26.65	1.32918	1.44375	0.99584	0.52601	15.99	1.20733
26.7	1.33017	1.4454	0.99729	0.52692	16.02	1.20901
26.75	1.33091	1.44695	0.99887	0.52781	16.05	1.21089
26.8	1.33091	1.44855	1.00022	0.52874	16.08	1.21203
26.85	1.33017	1.44977	1.00185	0.52964	16.11	1.2142
26.9	1.33017	1.45169	1.00338	0.5305	16.14	1.21504
26.95	1.33017	1.45286	1.00468	0.53149	16.17	1.21632
27	1.33042	1.45451	1.00621	0.53227	16.2	1.21756
27.05	1.33042	1.45633	1.00776	0.53336	16.23	1.21859
27.1	1.33066	1.45766	1.00921	0.53432	16.26	1.22022
27.15	1.33116	1.45926	1.01054	0.53525	16.29	1.22116
27.2	1.33165	1.46112	1.01219	0.53622	16.32	1.2225
27.25	1.33214	1.46293	1.01355	0.53709	16.35	1.22398
27.3	1.33263	1.4648	1.0152	0.5381	16.38	1.22536
27.35	1.33263	1.46687	1.01665	0.53899	16.41	1.22645
27.4	1.33263	1.46837	1.0182	0.5399	16.44	1.22808
27.45	1.33263	1.4706	1.01968	0.54095	16.47	1.22971
27.5	1.33263	1.47162	1.02118	0.54184	16.5	1.23129
27.55	1.33263	1.47321	1.02289	0.54285	16.53	1.23242
27.6	1.33263	1.47513	1.02424	0.54371	16.56	1.23415
27.65	1.33263	1.47689	1.02572	0.54468	16.59	1.23524
27.7	1.33263	1.47875	1.02745	0.54557	16.62	1.23687
27.75	1.33263	1.48078	1.02887	0.54655	16.65	1.23845
27.8	1.33263	1.48216	1.03073	0.5476	16.68	1.23953
27.85	1.33263	1.48381	1.03213	0.54851	16.71	1.24077
27.9	1.33263	1.48552	1.03401	0.54951	16.74	1.24245
27.95	1.33263	1.48674	1.03566	0.55037	16.77	1.24338
28	1.33263	1.48834	1.03717	0.55132	16.8	1.24467
28.05	1.33263	1.48962	1.03892	0.55223	16.83	1.24674
28.1	1.33263	1.49138	1.04052	0.55324	16.86	1.24758
28.15	1.33239	1.49276	1.042	0.55416	16.89	1.24887
28.2	1.33239	1.49436	1.04345	0.55505	16.92	1.25045
28.25	1.33214	1.49623	1.04463	0.55608	16.95	1.25148
28.3	1.33214	1.49777	1.04608	0.557	16.98	1.25316
28.35	1.33214	1.49921	1.04751	0.55786	17.01	1.254
28.4	1.33189	1.50134	1.04889	0.55869	17.04	1.25514
28.45	1.33189	1.50177	1.05032	0.55973	17.07	1.25667
28.5	1.33165	1.50342	1.05189	0.56074	17.1	1.25771
28.55	1.33165	1.50539	1.05362	0.56173	17.13	1.25943
28.6	1.33165	1.50614	1.05512	0.56276	17.16	1.26087
28.65	1.3314	1.50731	1.0565	0.56376	17.19	1.26205
28.7	1.3314	1.50869	1.05783	0.56475	17.22	1.26398
28.75	1.33116	1.51056	1.05931	0.56566	17.25	1.26452
28.8	1.33116	1.5113	1.06084	0.56657	17.28	1.26585
28.85	1.33116	1.5129	1.06234	0.5674	17.31	1.26748
28.9	1.33091	1.51429	1.06382	0.56828	17.34	1.26852
28.95	1.33091	1.51594	1.06557	0.56921	17.37	1.26985
29	1.33066	1.51695	1.06712	0.57011	17.4	1.27114
29.05	1.33066	1.51866	1.06858	0.57108	17.43	1.27267
29.1	1.33091	1.52041	1.07013	0.57207	17.46	1.27385
29.15	1.33066	1.52212	1.07138	0.57301	17.49	1.27509
29.2	1.33091	1.52345	1.07318	0.57402	17.52	1.27706
29.25	1.33066	1.52446	1.07451	0.57491	17.55	1.27795
29.3	1.33091	1.52617	1.07571	0.57595	17.58	1.27889
29.35	1.33091	1.52723	1.07739	0.57685	17.61	1.28008
29.4	1.33116	1.52894	1.07872	0.57778	17.64	1.28141
29.45	1.33116	1.53117	1.08035	0.57867	17.67	1.28245
29.5	1.3314	1.53197	1.08173	0.57968	17.7	1.28348
29.55	1.3314	1.53368	1.08315	0.58068	17.73	1.28506
29.6	1.33165	1.53565	1.08473	0.58162	17.76	1.28669
29.65	1.33461	1.53703	1.08616	0.58256	17.79	1.28832
29.7	1.33559	1.5389	1.08781	0.58345	17.82	1.28981
29.75	1.33584	1.54028	1.08967	0.58432	17.85	1.29089
29.8	1.33609	1.54231	1.09149	0.58532	17.88	1.29257
29.85	1.33658	1.54359	1.09292	0.58634	17.91	1.29341
29.9	1.33658	1.54524	1.09475	0.58721	17.94	1.29469
29.95	1.33707	1.54726	1.09623	0.58808	17.97	1.29598
30	1.33732	1.54843	1.09756	0.58898	18	1.29711
30.05	1.33954	1.55025	1.09896	0.59006	18.03	1.29904
30.1	1.34028	1.55179	1.10054	0.59116	18.06	1.30018
30.15	1.33978	1.55344	1.10199	0.59209	18.09	1.30146
30.2	1.33855	1.55429	1.10322	0.59295	18.12	1.30215
30.25	1.33732	1.55536	1.10447	0.59383	18.15	1.30344
30.3	1.33609	1.55669	1.10565	0.5947	18.18	1.30398
30.35	1.33559	1.55818	1.1069	0.59558	18.21	1.30511
30.4	1.33781	1.55973	1.10855	0.5966	18.24	1.30694
30.45	1.33904	1.56106	1.11006	0.59744	18.27	1.30827
30.5	1.34028	1.56287	1.11176	0.59839	18.3	1.31025
30.55	1.34077	1.56474	1.11324	0.59927	18.33	1.31114
30.6	1.34126	1.56596	1.11486	0.60022	18.36	1.31213
30.65	1.34126	1.56767	1.11659	0.60116	18.39	1.31331
30.7	1.34151	1.56868	1.11812	0.60214	18.42	1.31445
30.75	1.34151	1.57054	1.11952	0.603	18.45	1.31588
30.8	1.342	1.5715	1.12113	0.60386	18.48	1.31726
30.85	1.34422	1.57363	1.1225	0.60488	18.51	1.31904
30.9	1.34693	1.57592	1.12421	0.60603	18.54	1.32102
30.95	1.34792	1.5772	1.12531	0.60693	18.57	1.32235
31	1.34866	1.57907	1.12716	0.60796	18.6	1.32413
31.05	1.35014	1.58061	1.12854	0.60886	18.63	1.32526
31.1	1.35063	1.58205	1.13019	0.60979	18.66	1.32679
31.15	1.35063	1.58333	1.13155	0.6107	18.69	1.32778
31.2	1.34718	1.58402	1.13275	0.61161	18.72	1.32857
31.25	1.34373	1.58557	1.1337	0.61242	18.75	1.32867
31.3	1.34151	1.58653	1.1346	0.61324	18.78	1.32951
31.35	1.34003	1.58684	1.13575	0.61412	18.81	1.3303
31.4	1.33904	1.58791	1.13688	0.61504	18.84	1.33168
31.45	1.33904	1.58961	1.13843	0.61595	18.87	1.33228
31.5	1.33831	1.59031	1.13976	0.61684	18.9	1.33307
31.55	1.33732	1.59143	1.14117	0.61779	18.93	1.33425
31.6	1.33732	1.59286	1.14277	0.61872	18.96	1.33519
31.65	1.33732	1.59505	1.14427	0.61954	18.99	1.33697
31.7	1.33757	1.59617	1.1457	0.62046	19.02	1.33766
31.75	1.33757	1.59771	1.1473	0.62135	19.05	1.33899
31.8	1.33806	1.59952	1.14858	0.62229	19.08	1.34018
31.85	1.34126	1.60118	1.15041	0.62345	19.11	1.34245
31.9	1.34274	1.60251	1.15184	0.62436	19.14	1.34334
31.95	1.34348	1.604	1.15326	0.62525	19.17	1.34477
32	1.34422	1.60618	1.15472	0.62621	19.2	1.3465
32.05	1.34496	1.6072	1.15639	0.62718	19.23	1.34823
32.1	1.3457	1.60906	1.15782	0.62809	19.26	1.34961
32.15	1.34644	1.61055	1.1593	0.629	19.29	1.35134
32.2	1.34817	1.61183	1.16088	0.62995	19.32	1.35233
32.25	1.34718	1.61316	1.16231	0.63095	19.35	1.35312
32.3	1.34546	1.61359	1.16371	0.63188	19.38	1.354
32.35	1.34496	1.61497	1.16524	0.63277	19.41	1.35475
32.4	1.34496	1.61588	1.16669	0.63376	19.44	1.35588
32.45	1.34496	1.61764	1.16809	0.63466	19.47	1.35697
32.5	1.34472	1.61833	1.16959	0.63545	19.5	1.35781
32.55	1.34447	1.61966	1.1711	0.63635	19.53	1.35944
32.6	1.34447	1.62115	1.17225	0.63721	19.56	1.36052
32.65	1.34447	1.62248	1.1738	0.63824	19.59	1.36171
32.7	1.34422	1.62414	1.1747	0.6391	19.62	1.36275
32.75	1.34447	1.62584	1.17628	0.6399	19.65	1.36433
32.8	1.34472	1.62723	1.17779	0.64082	19.68	1.36502
32.85	1.34496	1.62882	1.17926	0.64171	19.71	1.36586
32.9	1.34496	1.63005	1.18064	0.64265	19.74	1.3666
32.95	1.34521	1.63095	1.18187	0.64362	19.77	1.36778
33	1.34546	1.63191	1.1834	0.64459	19.8	1.36867
33.05	1.3457	1.63335	1.18497	0.64547	19.83	1.37015
33.1	1.3457	1.63431	1.18655	0.64651	19.86	1.37084
33.15	1.34595	1.6357	1.18805	0.64741	19.89	1.37183
33.2	1.34619	1.63644	1.18926	0.64832	19.92	1.37292
33.25	1.34619	1.63815	1.19074	0.64923	19.95	1.3741
33.3	1.34644	1.63964	1.19211	0.65004	19.98	1.37509
33.35	1.34669	1.6415	1.19352	0.65085	20.01	1.37657
33.4	1.34693	1.64262	1.19482	0.65166	20.04	1.37731
33.45	1.34718	1.64401	1.196	0.65258	20.07	1.37845
33.5	1.34743	1.64534	1.1975	0.65353	20.1	1.37939
33.55	1.34767	1.64726	1.19848	0.65449	20.13	1.38082
33.6	1.34792	1.64806	1.19995	0.6554	20.16	1.38186
33.65	1.34817	1.64971	1.20126	0.65634	20.19	1.38314
33.7	1.35088	1.65115	1.20258	0.65734	20.22	1.38383
33.75	1.35187	1.65226	1.20384	0.65822	20.25	1.38477
33.8	1.35236	1.65328	1.20509	0.65916	20.28	1.38561
33.85	1.3531	1.65455	1.20667	0.66016	20.31	1.38694
33.9	1.35359	1.65551	1.20817	0.66116	20.34	1.38763
33.95	1.35359	1.65653	1.20967	0.66218	20.37	1.38847
34	1.35359	1.65802	1.2111	0.66301	20.4	1.38986
34.05	1.35359	1.65914	1.21245	0.66391	20.43	1.39149
34.1	1.35359	1.65999	1.2139	0.66491	20.46	1.39257
34.15	1.35359	1.66132	1.21536	0.66578	20.49	1.39386
34.2	1.35359	1.66255	1.21686	0.66664	20.52	1.39494
34.25	1.35359	1.66388	1.21836	0.6675	20.55	1.39647
34.3	1.35359	1.66516	1.21987	0.66835	20.58	1.39756
34.35	1.35359	1.66649	1.22134	0.66922	20.61	1.39894
34.4	1.35359	1.6683	1.22262	0.67017	20.64	1.40013
34.45	1.35359	1.6692	1.2237	0.67111	20.67	1.40141
34.5	1.35359	1.67043	1.22488	0.67201	20.7	1.4023
34.55	1.35359	1.6715	1.2263	0.67299	20.73	1.40314
34.6	1.35359	1.67309	1.22766	0.67385	20.76	1.40433
34.65	1.35359	1.67459	1.22913	0.67474	20.79	1.40507
34.7	1.35359	1.67576	1.23039	0.67562	20.82	1.40586
34.75	1.35359	1.67698	1.23196	0.6765	20.85	1.40714
34.8	1.35359	1.67826	1.23339	0.67743	20.88	1.40798
34.85	1.35359	1.67986	1.23489	0.67839	20.91	1.40907
34.9	1.35335	1.68066	1.2363	0.67909	20.94	1.40996
34.95	1.35335	1.6821	1.23758	0.67983	20.97	1.41134
35	1.35335	1.68295	1.2386	0.68074	21	1.41297
35.05	1.35335	1.68455	1.23993	0.68178	21.03	1.41391
35.1	1.35335	1.68561	1.24138	0.68265	21.06	1.4147
35.15	1.3531	1.68641	1.24286	0.68361	21.09	1.41598
35.2	1.35261	1.68758	1.24401	0.68447	21.12	1.41638
35.25	1.35113	1.68854	1.24526	0.68532	21.15	1.41717
35.3	1.35063	1.68961	1.24654	0.68614	21.18	1.41796
35.35	1.35039	1.69089	1.24787	0.6871	21.21	1.41949
35.4	1.35014	1.6919	1.2494	0.68804	21.24	1.42018
35.45	1.34989	1.69307	1.2505	0.68891	21.27	1.42117
35.5	1.34965	1.69403	1.25183	0.68981	21.3	1.42196
35.55	1.3494	1.6951	1.2531	0.69076	21.33	1.42309
35.6	1.34915	1.69643	1.25456	0.6918	21.36	1.42388
35.65	1.34891	1.69717	1.25581	0.69274	21.39	1.42497
35.7	1.34866	1.69856	1.25731	0.6936	21.42	1.42606
35.75	1.34841	1.69973	1.25879	0.69454	21.45	1.42675
35.8	1.34817	1.70058	1.26039	0.69543	21.48	1.42788
35.85	1.34817	1.70181	1.2618	0.69625	21.51	1.42897
35.9	1.34595	1.70314	1.26297	0.6972	21.54	1.42981
35.95	1.34521	1.70421	1.26455	0.69814	21.57	1.43129
36	1.34496	1.70516	1.26603	0.69902	21.6	1.43203
36.05	1.34447	1.70612	1.26733	0.69974	21.63	1.43307
36.1	1.34422	1.70724	1.26858	0.70059	21.66	1.43391
36.15	1.34398	1.70825	1.26996	0.70141	21.69	1.4348
36.2	1.34373	1.70969	1.27131	0.70245	21.72	1.43578
36.25	1.34324	1.71065	1.27297	0.70318	21.75	1.43672
36.3	1.34324	1.71177	1.27412	0.70419	21.78	1.43776
36.35	1.34324	1.71316	1.27525	0.70516	21.81	1.43885
36.4	1.34324	1.71406	1.27668	0.70597	21.84	1.43973
36.45	1.34299	1.71513	1.27803	0.70685	21.87	1.44057
36.5	1.34299	1.71609	1.27941	0.70782	21.9	1.44215
36.55	1.34299	1.71715	1.28061	0.7088	21.93	1.4429
36.6	1.34299	1.7187	1.28183	0.70955	21.96	1.44378
36.65	1.34348	1.72008	1.28349	0.71043	21.99	1.44462
36.7	1.34398	1.72141	1.28514	0.71124	22.02	1.44551
36.75	1.34718	1.7229	1.28619	0.71227	22.05	1.44714
36.8	1.3494	1.72445	1.2874	0.71319	22.08	1.44818
36.85	1.35482	1.72637	1.28852	0.71431	22.11	1.4503
36.9	1.35877	1.72802	1.29025	0.71533	22.14	1.45164
36.95	1.36148	1.72999	1.29183	0.71625	22.17	1.45317
37	1.36222	1.73116	1.29313	0.71704	22.2	1.45445
37.05	1.36247	1.73249	1.29443	0.71805	22.23	1.45549
37.1	1.3605	1.73308	1.29564	0.71917	22.26	1.45588
37.15	1.35877	1.73414	1.29714	0.71989	22.29	1.45692
37.2	1.35655	1.73462	1.29819	0.72055	22.32	1.45687
37.25	1.35655	1.73553	1.29954	0.72134	22.35	1.45761
37.3	1.3568	1.73686	1.30085	0.72219	22.38	1.4583
37.35	1.35754	1.73809	1.302	0.72304	22.41	1.45919
37.4	1.35803	1.73894	1.30328	0.72395	22.44	1.46013
37.45	1.35852	1.74048	1.3046	0.72486	22.47	1.46087
37.5	1.35852	1.74123	1.30563	0.72577	22.5	1.4622
37.55	1.35852	1.7423	1.30681	0.72658	22.53	1.4628
37.6	1.35852	1.74341	1.30806	0.72736	22.56	1.46359
37.65	1.35852	1.74491	1.30941	0.72825	22.59	1.46453
37.7	1.35852	1.74586	1.31054	0.72932	22.62	1.46561
37.75	1.35852	1.74725	1.31187	0.73021	22.65	1.46675
37.8	1.35852	1.7481	1.31312	0.73112	22.68	1.46818
37.85	1.35852	1.7489	1.31455	0.73203	22.71	1.46917
37.9	1.35852	1.74975	1.31585	0.73295	22.74	1.47025
37.95	1.35852	1.75045	1.3171	0.73375	22.77	1.47114
38	1.35852	1.75178	1.31831	0.73461	22.8	1.47174
38.05	1.35852	1.75306	1.31953	0.73557	22.83	1.47262
38.1	1.35852	1.75439	1.32081	0.73648	22.86	1.47386
38.15	1.35852	1.75556	1.32206	0.73749	22.89	1.4744
38.2	1.35852	1.75689	1.32346	0.7385	22.92	1.47539
38.25	1.35852	1.75785	1.32487	0.73926	22.95	1.47613
38.3	1.35852	1.75881	1.32652	0.74019	22.98	1.47712
38.35	1.35852	1.75998	1.32752	0.74116	23.01	1.47791
38.4	1.35852	1.76057	1.32888	0.74199	23.04	1.4787
38.45	1.35852	1.76142	1.33028	0.74277	23.07	1.47944
38.5	1.35877	1.76243	1.33171	0.7435	23.1	1.48072
38.55	1.35877	1.7635	1.33331	0.74441	23.13	1.48166
38.6	1.35902	1.76419	1.33491	0.74537	23.16	1.48255
38.65	1.35902	1.76515	1.33599	0.74637	23.19	1.48364
38.7	1.35902	1.76648	1.33734	0.74717	23.22	1.48453
38.75	1.35926	1.76707	1.33854	0.74805	23.25	1.48566
38.8	1.35926	1.76824	1.34007	0.74896	23.28	1.4868
38.85	1.35951	1.76962	1.3411	0.74992	23.31	1.48764
38.9	1.35951	1.77064	1.34238	0.75087	23.34	1.48858
38.95	1.35976	1.77192	1.3441	0.75173	23.37	1.48951
39	1.35976	1.77277	1.34516	0.7526	23.4	1.49035
39.05	1.35976	1.77373	1.34643	0.75346	23.43	1.49169
39.1	1.36	1.77501	1.34794	0.75435	23.46	1.49243
39.15	1.36	1.77602	1.34891	0.75524	23.49	1.49351
39.2	1.36025	1.77767	1.35022	0.75612	23.52	1.4945
39.25	1.36025	1.77841	1.35162	0.75707	23.55	1.49524
39.3	1.3605	1.7798	1.35282	0.75799	23.58	1.49623
39.35	1.3605	1.78076	1.35422	0.75878	23.61	1.49741
39.4	1.3605	1.78177	1.35545	0.75957	23.64	1.4983
39.45	1.36074	1.78257	1.35675	0.76043	23.67	1.49909
39.5	1.36074	1.78374	1.35766	0.76133	23.7	1.49998
39.55	1.36099	1.78475	1.35888	0.76233	23.73	1.50107
39.6	1.36099	1.78539	1.35978	0.76334	23.76	1.50191
39.65	1.36123	1.78646	1.36109	0.76426	23.79	1.50329
39.7	1.36419	1.78811	1.36267	0.7652	23.82	1.50477
39.75	1.36469	1.78934	1.36374	0.7661	23.85	1.50576
39.8	1.36493	1.79029	1.36494	0.76698	23.88	1.5068
39.85	1.36493	1.79173	1.36632	0.76792	23.91	1.50754
39.9	1.36518	1.79269	1.36752	0.76886	23.94	1.50848
39.95	1.36518	1.79349	1.36883	0.76965	23.97	1.50922
40	1.36765	1.79477	1.37	0.7705	24	1.5104
40.05	1.36912	1.79557	1.37136	0.77145	24.03	1.51109
40.1	1.36986	1.79653	1.37258	0.77223	24.06	1.51183
40.15	1.36986	1.79733	1.37376	0.77311	24.09	1.51272
40.2	1.36937	1.79871	1.37556	0.7739	24.12	1.51406
40.25	1.36888	1.7994	1.37694	0.77469	24.15	1.5146
40.3	1.36814	1.80036	1.37747	0.77553	24.18	1.51504
40.35	1.36765	1.80132	1.37862	0.77641	24.21	1.51559
40.4	1.36715	1.80207	1.37985	0.7773	24.24	1.51623
40.45	1.36666	1.80303	1.3809	0.77831	24.27	1.51707
40.5	1.36641	1.80447	1.38213	0.77918	24.3	1.51796
40.55	1.36592	1.80558	1.38335	0.77993	24.33	1.51855
40.6	1.36567	1.80654	1.38428	0.78085	24.36	1.51964
40.65	1.36543	1.8074	1.38548	0.78183	24.39	1.52028
40.7	1.36518	1.80867	1.38669	0.78273	24.42	1.52087
40.75	1.3637	1.80937	1.38779	0.78351	24.45	1.52166
40.8	1.36148	1.81011	1.38887	0.78442	24.48	1.5224
40.85	1.36	1.81112	1.39014	0.78531	24.51	1.52339
40.9	1.35877	1.81208	1.39145	0.78619	24.54	1.52408
40.95	1.35754	1.81294	1.39285	0.78702	24.57	1.52467
41	1.35729	1.81405	1.39418	0.78796	24.6	1.52601
41.05	1.35729	1.81464	1.39545	0.78886	24.63	1.5265
41.1	1.35729	1.81565	1.39668	0.78978	24.66	1.52719
41.15	1.35729	1.81682	1.39796	0.7906	24.69	1.52798
41.2	1.35729	1.81773	1.39898	0.79157	24.72	1.52863
41.25	1.35729	1.81869	1.40024	0.79232	24.75	1.52971
41.3	1.35729	1.81975	1.40146	0.79317	24.78	1.5305
41.35	1.35729	1.8205	1.40272	0.79411	24.81	1.53124
41.4	1.35729	1.82103	1.40407	0.79502	24.84	1.53238
41.45	1.35729	1.82189	1.40547	0.7959	24.87	1.53322
41.5	1.35852	1.82322	1.4067	0.79679	24.9	1.53386
41.55	1.36074	1.82434	1.40775	0.79771	24.93	1.535
41.6	1.36123	1.8253	1.409	0.79866	24.96	1.53579
41.65	1.36148	1.82652	1.41028	0.79946	24.99	1.53672
41.7	1.36148	1.82748	1.41158	0.80042	25.02	1.53766
41.75	1.36173	1.82833	1.41299	0.80114	25.05	1.53855
41.8	1.36197	1.82918	1.41411	0.80205	25.08	1.53944
41.85	1.35926	1.82961	1.41512	0.80288	25.11	1.54008
41.9	1.35754	1.83009	1.41622	0.80365	25.14	1.54058
41.95	1.35754	1.83089	1.41737	0.80446	25.17	1.54151
42	1.35754	1.83169	1.41872	0.80536	25.2	1.5423
42.05	1.36148	1.83334	1.42035	0.80632	25.23	1.54379
42.1	1.36345	1.83499	1.42155	0.80729	25.26	1.54492
42.15	1.36543	1.83643	1.42278	0.80832	25.29	1.54665
42.2	1.36839	1.83749	1.42423	0.80934	25.32	1.54793
42.25	1.3706	1.83867	1.42586	0.81006	25.35	1.54927
42.3	1.37184	1.83979	1.42686	0.81087	25.38	1.55085
42.35	1.37208	1.84053	1.42792	0.81177	25.41	1.55174
42.4	1.36937	1.84112	1.42869	0.81262	25.44	1.55198
42.45	1.36789	1.8416	1.42979	0.81337	25.47	1.55218
42.5	1.36715	1.84197	1.4309	0.81421	25.5	1.55248
42.55	1.36666	1.84272	1.43182	0.81505	25.53	1.55337
42.6	1.36617	1.84399	1.43298	0.81594	25.56	1.55366
42.65	1.36592	1.84469	1.43435	0.81679	25.59	1.55416
42.7	1.36543	1.84538	1.43528	0.81768	25.62	1.5546
42.75	1.36493	1.8465	1.43668	0.81857	25.65	1.55519
42.8	1.36444	1.84735	1.43783	0.81941	25.68	1.55618
42.85	1.36395	1.84895	1.43886	0.8202	25.71	1.55707
42.9	1.36345	1.84948	1.43989	0.82093	25.74	1.55781
42.95	1.36345	1.85039	1.44127	0.82166	25.77	1.55865
43	1.36345	1.85129	1.44214	0.82266	25.8	1.56018
43.05	1.36345	1.85225	1.44332	0.82358	25.83	1.56087
43.1	1.36345	1.85337	1.44477	0.82453	25.86	1.56171
43.15	1.36345	1.85454	1.44562	0.82536	25.89	1.5624
43.2	1.36222	1.85587	1.44673	0.82634	25.92	1.56314
43.25	1.36	1.85689	1.44803	0.82721	25.95	1.56408
43.3	1.35951	1.85774	1.44908	0.82805	25.98	1.56487
43.35	1.35926	1.85864	1.45028	0.82889	26.01	1.56581
43.4	1.35926	1.85939	1.45164	0.82965	26.04	1.567
43.45	1.35902	1.8603	1.45286	0.83047	26.07	1.56784
43.5	1.35877	1.86109	1.45432	0.83132	26.1	1.56848
43.55	1.35902	1.86157	1.45552	0.8323	26.13	1.56912
43.6	1.35951	1.86243	1.4566	0.83309	26.16	1.56991
43.65	1.36	1.86349	1.45782	0.83405	26.19	1.5708
43.7	1.3605	1.86392	1.4593	0.83503	26.22	1.57149
43.75	1.36395	1.86536	1.4605	0.83603	26.25	1.57292
43.8	1.36518	1.86626	1.46176	0.83666	26.28	1.57386
43.85	1.36592	1.86749	1.46326	0.83743	26.31	1.57514
43.9	1.36666	1.86845	1.46441	0.83833	26.34	1.57579
43.95	1.36765	1.8693	1.46539	0.83933	26.37	1.57643
44	1.36814	1.87031	1.46636	0.84015	26.4	1.57677
44.05	1.36789	1.87106	1.46742	0.84091	26.43	1.57717
44.1	1.36863	1.8725	1.46859	0.84176	26.46	1.57791
44.15	1.36937	1.87308	1.46962	0.8426	26.49	1.57865
44.2	1.37036	1.87404	1.47092	0.84345	26.52	1.57934
44.25	1.3706	1.875	1.47187	0.84427	26.55	1.57984
44.3	1.37011	1.87564	1.47303	0.84504	26.58	1.58023
44.35	1.36962	1.87654	1.47418	0.84582	26.61	1.58082
44.4	1.36937	1.87713	1.47538	0.84667	26.64	1.58171
44.45	1.36888	1.87814	1.47643	0.84772	26.67	1.58226
44.5	1.36839	1.87905	1.47774	0.84858	26.7	1.5827
44.55	1.36839	1.87963	1.47861	0.84947	26.73	1.58334
44.6	1.36839	1.88043	1.47964	0.85035	26.76	1.58413
44.65	1.36839	1.88134	1.48082	0.85113	26.79	1.58487
44.7	1.36839	1.88262	1.48204	0.85193	26.82	1.58552
44.75	1.36839	1.88363	1.48335	0.85292	26.85	1.58611
44.8	1.37085	1.88512	1.48462	0.85397	26.88	1.58774
44.85	1.37233	1.88688	1.48583	0.85497	26.91	1.58887
44.9	1.37282	1.88757	1.48705	0.85573	26.94	1.58966
44.95	1.37332	1.88837	1.48813	0.85636	26.97	1.59055
45	1.37381	1.88933	1.48933	0.85711	27	1.59129
45.05	1.3743	1.89013	1.49049	0.85789	27.03	1.59238
45.1	1.37455	1.89135	1.49136	0.85877	27.06	1.59317
45.15	1.37504	1.89237	1.49281	0.8597	27.09	1.59396
45.2	1.37554	1.89412	1.49399	0.86066	27.12	1.5949
45.25	1.37578	1.89487	1.49517	0.86156	27.15	1.59598
45.3	1.37627	1.89583	1.49625	0.86246	27.18	1.59702
45.35	1.37677	1.89679	1.4972	0.86342	27.21	1.59786
45.4	1.37701	1.89753	1.49815	0.86434	27.24	1.5986
45.45	1.37701	1.89839	1.49908	0.86511	27.27	1.59934
45.5	1.37701	1.89924	1.50003	0.86593	27.3	1.60018
45.55	1.37701	1.89998	1.50111	0.86684	27.33	1.60082
45.6	1.37701	1.90084	1.50223	0.86763	27.36	1.60171
45.65	1.37701	1.90196	1.50349	0.86831	27.39	1.60255
45.7	1.37701	1.90275	1.50464	0.86914	27.42	1.60349
45.75	1.37701	1.90334	1.50584	0.87004	27.45	1.60408
45.8	1.37701	1.90393	1.50694	0.87082	27.48	1.60487
45.85	1.37701	1.90457	1.50822	0.87162	27.51	1.60557
45.9	1.37701	1.90515	1.509	0.87262	27.54	1.60611
45.95	1.37701	1.90579	1.51005	0.87353	27.57	1.6067
46	1.37701	1.90659	1.51085	0.87444	27.6	1.60759
46.05	1.37701	1.90766	1.51198	0.87539	27.63	1.60843
46.1	1.37701	1.9084	1.51333	0.8762	27.66	1.60922
46.15	1.37701	1.90952	1.51443	0.87699	27.69	1.61031
46.2	1.3743	1.91016	1.51538	0.87775	27.72	1.6109
46.25	1.37332	1.91075	1.51656	0.8786	27.75	1.61105
46.3	1.37233	1.91149	1.51734	0.87947	27.78	1.61144
46.35	1.37036	1.91181	1.51836	0.88024	27.81	1.61169
46.4	1.36937	1.91256	1.51934	0.88107	27.84	1.61213
46.45	1.36863	1.9132	1.52037	0.88195	27.87	1.61292
46.5	1.36863	1.91394	1.52162	0.88276	27.9	1.61376
46.55	1.36888	1.91501	1.52262	0.88367	27.93	1.61455
46.6	1.36888	1.91586	1.5236	0.8846	27.96	1.6152
46.65	1.36888	1.91629	1.52458	0.88539	27.99	1.61579
46.7	1.36888	1.91714	1.52548	0.88626	28.02	1.61668
46.75	1.36912	1.91794	1.5266	0.88718	28.05	1.61761
46.8	1.36912	1.91874	1.52813	0.88809	28.08	1.61801
46.85	1.36912	1.91975	1.52888	0.88899	28.11	1.6186
46.9	1.36888	1.92071	1.52994	0.88972	28.14	1.6192
46.95	1.36888	1.92103	1.53091	0.89044	28.17	1.61959
47	1.36863	1.92183	1.53207	0.89119	28.2	1.61989
47.05	1.36839	1.92294	1.53324	0.89212	28.23	1.62097
47.1	1.36839	1.92369	1.53404	0.89303	28.26	1.62191
47.15	1.36814	1.92428	1.53517	0.89375	28.29	1.6228
47.2	1.36814	1.92486	1.53647	0.8947	28.32	1.62384
47.25	1.36789	1.92561	1.53763	0.89562	28.35	1.62473
47.3	1.36765	1.92657	1.53878	0.8964	28.38	1.62537
47.35	1.36789	1.92731	1.53993	0.89725	28.41	1.62596
47.4	1.36839	1.92811	1.54101	0.8981	28.44	1.62665
47.45	1.37036	1.92955	1.54218	0.89907	28.47	1.62774
47.5	1.37258	1.9311	1.54364	0.89999	28.5	1.62907
47.55	1.37332	1.932	1.54466	0.90081	28.53	1.63006
47.6	1.37381	1.93285	1.54574	0.90174	28.56	1.6308
47.65	1.37406	1.93371	1.54687	0.90258	28.59	1.63149
47.7	1.3748	1.93482	1.54772	0.90361	28.62	1.63228
47.75	1.37652	1.936	1.54897	0.90447	28.65	1.63347
47.8	1.37849	1.93717	1.5501	0.90522	28.68	1.63475
47.85	1.37948	1.93791	1.55128	0.90611	28.71	1.63559
47.9	1.38071	1.93882	1.55235	0.90683	28.74	1.63658
47.95	1.38145	1.94047	1.55351	0.90779	28.77	1.63752
48	1.38219	1.94116	1.55463	0.90882	28.8	1.63855
48.05	1.37997	1.94132	1.55551	0.90949	28.83	1.63885
48.1	1.37849	1.9417	1.55639	0.91039	28.86	1.63934
48.15	1.37652	1.94196	1.55714	0.91121	28.89	1.63974
48.2	1.37529	1.94276	1.55824	0.91199	28.92	1.64043
48.25	1.37529	1.94351	1.55912	0.91268	28.95	1.64078
48.3	1.37529	1.94409	1.56007	0.91339	28.98	1.64137
48.35	1.37529	1.94489	1.56102	0.91409	29.01	1.64201
48.4	1.37554	1.94607	1.56215	0.91493	29.04	1.6427
48.45	1.37554	1.94654	1.56328	0.91582	29.07	1.64339
48.5	1.37578	1.94734	1.56438	0.9168	29.1	1.64408
48.55	1.37578	1.94814	1.56548	0.9177	29.13	1.64483
48.6	1.37578	1.94894	1.56623	0.91859	29.16	1.64537
48.65	1.37578	1.94969	1.56753	0.91961	29.19	1.64591
48.7	1.37578	1.95059	1.56821	0.92031	29.22	1.64636
48.75	1.37874	1.95203	1.56984	0.92114	29.25	1.64769
48.8	1.37997	1.9532	1.57096	0.92186	29.28	1.64892
48.85	1.38047	1.95443	1.57217	0.92271	29.31	1.64947
48.9	1.38071	1.95539	1.57329	0.92364	29.34	1.65016
48.95	1.38121	1.95635	1.5741	0.92455	29.37	1.65105
49	1.3817	1.95725	1.5753	0.92543	29.4	1.65189
49.05	1.38195	1.95794	1.57628	0.92621	29.43	1.65273
49.1	1.38244	1.95864	1.57748	0.92721	29.46	1.65371
49.15	1.38269	1.95928	1.5784	0.92814	29.49	1.65455
49.2	1.38318	1.96002	1.57978	0.92913	29.52	1.65534
49.25	1.38367	1.96103	1.58086	0.92996	29.55	1.65604
49.3	1.38244	1.96157	1.58166	0.93081	29.58	1.65638
49.35	1.38096	1.96253	1.58249	0.93159	29.61	1.65687
49.4	1.38047	1.96301	1.58361	0.93241	29.64	1.65757
49.45	1.37899	1.96333	1.58432	0.93327	29.67	1.65771
49.5	1.37775	1.9638	1.58517	0.9341	29.7	1.65806
49.55	1.37677	1.9646	1.58602	0.93484	29.73	1.65846
49.6	1.37627	1.9653	1.58725	0.93541	29.76	1.65875
49.65	1.37677	1.9661	1.58797	0.93607	29.79	1.6591
49.7	1.37825	1.96668	1.58933	0.93684	29.82	1.65964
49.75	1.37874	1.96727	1.59008	0.93759	29.85	1.66028
49.8	1.37899	1.96801	1.59123	0.93841	29.88	1.66088
49.85	1.37923	1.96908	1.59233	0.93948	29.91	1.66157
49.9	1.37948	1.96972	1.59331	0.94036	29.94	1.66216
49.95	1.37973	1.97036	1.59454	0.94122	29.97	1.66265
50	1.37997	1.97148	1.59559	0.94187	30	1.66334
50.05	1.38022	1.97222	1.59684	0.94269	30.03	1.66443
50.1	1.38047	1.97302	1.59777	0.94356	30.06	1.66512
50.15	1.38071	1.97377	1.59884	0.94419	30.09	1.66552
50.2	1.38071	1.97473	1.6001	0.94492	30.12	1.66606
50.25	1.38071	1.97563	1.60097	0.94576	30.15	1.6665
50.3	1.38071	1.97696	1.6021	0.94676	30.18	1.66705
50.35	1.38071	1.9775	1.6028	0.94779	30.21	1.66764
50.4	1.38071	1.97814	1.6041	0.94878	30.24	1.66858
50.45	1.38219	1.97904	1.60503	0.9497	30.27	1.66962
50.5	1.38441	1.98021	1.60608	0.95056	30.3	1.6707
50.55	1.3849	1.98101	1.60703	0.95134	30.33	1.67139
50.6	1.38515	1.98144	1.60831	0.9522	30.36	1.67204
50.65	1.3854	1.98197	1.60924	0.95312	30.39	1.67283
50.7	1.38564	1.98266	1.61032	0.95382	30.42	1.67391
50.75	1.38885	1.984	1.61159	0.95474	30.45	1.67495
50.8	1.39008	1.9849	1.61277	0.95566	30.48	1.67559
50.85	1.39082	1.98575	1.61397	0.95661	30.51	1.67618
50.9	1.39156	1.9865	1.6149	0.95747	30.54	1.67658
50.95	1.3923	1.98762	1.61588	0.95825	30.57	1.67707
51	1.39304	1.98874	1.61685	0.959	30.6	1.67771
51.05	1.39329	1.98932	1.61788	0.95968	30.63	1.67821
51.1	1.39353	1.98996	1.61861	0.96054	30.66	1.67875
51.15	1.39378	1.99087	1.61933	0.96146	30.69	1.67954
51.2	1.39403	1.99151	1.62021	0.96226	30.72	1.68028
51.25	1.39427	1.99204	1.62101	0.96302	30.75	1.68097
51.3	1.39452	1.99279	1.62214	0.96375	30.78	1.68142
51.35	1.39477	1.99353	1.62311	0.96443	30.81	1.68236
51.4	1.39501	1.99417	1.62429	0.96529	30.84	1.6833
51.45	1.39501	1.99492	1.62552	0.96618	30.87	1.68384
51.5	1.39526	1.99566	1.6266	0.96712	30.9	1.68433
51.55	1.39551	1.99604	1.6279	0.96804	30.93	1.68483
51.6	1.39575	1.99662	1.6289	0.96894	30.96	1.68532
51.65	1.396	1.99731	1.62953	0.96966	30.99	1.68596
51.7	1.39625	1.99865	1.63043	0.97051	31.02	1.6866
51.75	1.39649	1.99955	1.63148	0.97137	31.05	1.6871
51.8	1.39674	2.0003	1.63241	0.97222	31.08	1.68749
51.85	1.39674	2.00088	1.63336	0.97316	31.11	1.68794
51.9	1.39674	2.00147	1.63416	0.97388	31.14	1.68843
51.95	1.39674	2.00206	1.63504	0.9747	31.17	1.68902
52	1.39674	2.00269	1.63574	0.97564	31.2	1.68962
52.05	1.39674	2.00323	1.63669	0.97646	31.23	1.69016
52.1	1.39674	2.00413	1.63754	0.97737	31.26	1.69085
52.15	1.39674	2.00483	1.63857	0.97818	31.29	1.69149
52.2	1.39674	2.00546	1.63942	0.97901	31.32	1.69214
52.25	1.39674	2.00621	1.64045	0.97977	31.35	1.69302
52.3	1.39674	2.00685	1.64168	0.98058	31.38	1.69386
52.35	1.39674	2.00749	1.64228	0.98126	31.41	1.69451
52.4	1.39674	2.00807	1.64338	0.98219	31.44	1.69515
52.45	1.39674	2.00909	1.64421	0.98293	31.47	1.69584
52.5	1.39674	2.00999	1.64543	0.98377	31.5	1.69628
52.55	1.39674	2.01053	1.64669	0.98463	31.53	1.69663
52.6	1.39674	2.01148	1.64766	0.98533	31.56	1.69712
52.65	1.39674	2.01271	1.64871	0.98604	31.59	1.69767
52.7	1.39674	2.01292	1.64914	0.98693	31.62	1.69885
52.75	1.39674	2.01292	1.65044	0.98769	31.65	1.69935
52.8	1.39674	2.01308	1.65114	0.98855	31.68	1.69994
52.85	1.39452	2.01319	1.65167	0.98928	31.71	1.70033
52.9	1.39304	2.01372	1.65245	0.99008	31.74	1.70048
52.95	1.39279	2.01452	1.65302	0.99099	31.77	1.70068
53	1.39304	2.01543	1.6543	0.99187	31.8	1.70107
53.05	1.39279	2.01596	1.65515	0.99257	31.83	1.70147
53.1	1.39304	2.01649	1.65608	0.99344	31.86	1.70226
53.15	1.39279	2.01708	1.65685	0.99423	31.89	1.70285
53.2	1.39255	2.01766	1.65801	0.99511	31.92	1.7032
53.25	1.39304	2.019	1.65898	0.99586	31.95	1.70384
53.3	1.39353	2.01974	1.65999	0.99676	31.98	1.70458
53.35	1.39427	2.02049	1.66079	0.99741	32.01	1.70532
53.4	1.39452	2.02102	1.66169	0.99828	32.04	1.70596
53.45	1.39526	2.02171	1.66257	0.99916	32.07	1.70725
53.5	1.39551	2.02267	1.66357	0.99998	32.1	1.70789
53.55	1.39699	2.02363	1.66467	1.00084	32.13	1.70878
53.6	1.39994	2.02486	1.666	1.00176	32.16	1.70996
53.65	1.40093	2.02581	1.66707	1.00266	32.19	1.71085
53.7	1.40093	2.02672	1.668	1.00351	32.22	1.71179
53.75	1.39846	2.02715	1.66855	1.00431	32.25	1.71209
53.8	1.39625	2.02731	1.6692	1.005	32.28	1.71209
53.85	1.39477	2.02752	1.66985	1.0058	32.31	1.71223
53.9	1.39378	2.02784	1.67063	1.00644	32.34	1.71248
53.95	1.39304	2.02811	1.67163	1.00716	32.37	1.71312
54	1.39304	2.02848	1.67211	1.00784	32.4	1.71406
54.05	1.39329	2.02922	1.67309	1.00855	32.43	1.71441
54.1	1.39403	2.03002	1.67419	1.00935	32.46	1.7149
54.15	1.39378	2.03061	1.67542	1.0099	32.49	1.71535
54.2	1.39378	2.03109	1.67622	1.01068	32.52	1.71584
54.25	1.39329	2.03157	1.67734	1.01139	32.55	1.71628
54.3	1.39304	2.0321	1.67822	1.0122	32.58	1.71698
54.35	1.39279	2.03258	1.6793	1.01304	32.61	1.71742
54.4	1.39255	2.03295	1.6805	1.01408	32.64	1.71786
54.45	1.39279	2.03349	1.68145	1.01506	32.67	1.71846
54.5	1.39279	2.0345	1.68208	1.01602	32.7	1.719
54.55	1.39304	2.0353	1.68265	1.01682	32.73	1.71949
54.6	1.39304	2.03604	1.68326	1.0176	32.76	1.71989
54.65	1.39329	2.03668	1.68446	1.01825	32.79	1.72063
54.7	1.39329	2.03727	1.68563	1.01898	32.82	1.72137
54.75	1.39353	2.0378	1.68654	1.01986	32.85	1.72186
54.8	1.39353	2.03849	1.68734	1.02082	32.88	1.72236
54.85	1.39378	2.03903	1.68801	1.0216	32.91	1.72256
54.9	1.39378	2.03956	1.68852	1.02241	32.94	1.7229
54.95	1.39378	2.0402	1.68969	1.0232	32.97	1.7233
55	1.39403	2.04073	1.69054	1.02397	33	1.72369
55.05	1.39551	2.04164	1.69167	1.02473	33.03	1.72468
55.1	1.39674	2.0427	1.6925	1.02559	33.06	1.72562
55.15	1.39723	2.04366	1.69342	1.02661	33.09	1.72616
55.2	1.39748	2.04409	1.69433	1.02744	33.12	1.7269
55.25	1.39773	2.04462	1.6951	1.02823	33.15	1.72749
55.3	1.39797	2.04547	1.69598	1.02913	33.18	1.72814
55.35	1.39822	2.04606	1.69691	1.02986	33.21	1.72868
55.4	1.39822	2.04691	1.69801	1.03042	33.24	1.72927
55.45	1.39699	2.04734	1.69901	1.03133	33.27	1.73046
55.5	1.39625	2.04792	1.69951	1.03226	33.3	1.73075
55.55	1.39551	2.04867	1.70031	1.03309	33.33	1.73115
55.6	1.39477	2.04931	1.70121	1.03381	33.36	1.73179
55.65	1.39403	2.05011	1.70219	1.03449	33.39	1.73233
55.7	1.39353	2.05096	1.70317	1.03551	33.42	1.73302
55.75	1.39477	2.05144	1.7043	1.03642	33.45	1.73391
55.8	1.39575	2.05224	1.70532	1.03706	33.48	1.73456
55.85	1.39625	2.05288	1.70658	1.03778	33.51	1.73495
55.9	1.39649	2.05325	1.70703	1.03879	33.54	1.73535
55.95	1.39699	2.05373	1.7077	1.03973	33.57	1.73599
56	1.39797	2.05448	1.7089	1.04041	33.6	1.73678
56.05	1.39945	2.05527	1.70981	1.04124	33.63	1.73762
56.1	1.40192	2.05639	1.71033	1.04225	33.66	1.73861
56.15	1.40414	2.05751	1.71163	1.04328	33.69	1.73944
56.2	1.40709	2.05895	1.71299	1.04414	33.72	1.74063
56.25	1.40783	2.05991	1.71406	1.04496	33.75	1.74152
56.3	1.40857	2.06087	1.71499	1.04574	33.78	1.74231
56.35	1.40956	2.06177	1.71599	1.0465	33.81	1.7429
56.4	1.4103	2.06247	1.71664	1.04744	33.84	1.74359
56.45	1.4103	2.06321	1.71765	1.04824	33.87	1.74414
56.5	1.4103	2.06428	1.7186	1.04917	33.9	1.74463
56.55	1.40808	2.06433	1.71922	1.04994	33.93	1.74473
56.6	1.40586	2.0646	1.72013	1.05052	33.96	1.74478
56.65	1.40488	2.06513	1.72088	1.05135	33.99	1.74517
56.7	1.40389	2.06529	1.72168	1.05197	34.02	1.74552
56.75	1.40315	2.06556	1.72238	1.05278	34.05	1.74596
56.8	1.40216	2.06582	1.72303	1.05344	34.08	1.74636
56.85	1.40167	2.06614	1.72373	1.05425	34.11	1.7467
56.9	1.40167	2.06678	1.72451	1.05505	34.14	1.7471
56.95	1.40167	2.06747	1.72516	1.05575	34.17	1.74754
57	1.40142	2.06811	1.72604	1.0565	34.2	1.74794
57.05	1.40068	2.06859	1.72699	1.0572	34.23	1.74833
57.1	1.40019	2.06897	1.72792	1.05805	34.26	1.74888
57.15	1.3997	2.06977	1.72839	1.05887	34.29	1.74967
57.2	1.39896	2.07051	1.72872	1.05975	34.32	1.75006
57.25	1.39846	2.07099	1.72957	1.06066	34.35	1.75056
57.3	1.39797	2.07152	1.73052	1.06155	34.38	1.7508
57.35	1.39723	2.07195	1.73177	1.06234	34.41	1.7511
57.4	1.39674	2.07232	1.73305	1.06309	34.44	1.75144
57.45	1.39674	2.07307	1.7344	1.0641	34.47	1.75214
57.5	1.3992	2.07371	1.7351	1.06484	34.5	1.75278
57.55	1.40118	2.07456	1.73576	1.06556	34.53	1.75347
57.6	1.40414	2.07568	1.73683	1.06646	34.56	1.75446
57.65	1.40463	2.07626	1.73736	1.0673	34.59	1.755
57.7	1.40512	2.07706	1.73809	1.06804	34.62	1.75574
57.75	1.40537	2.07792	1.73891	1.06889	34.65	1.75643
57.8	1.40586	2.07898	1.73984	1.06954	34.68	1.75722
57.85	1.40611	2.07973	1.74077	1.07035	34.71	1.75811
57.9	1.4066	2.08042	1.74137	1.07117	34.74	1.75846
57.95	1.4066	2.08111	1.74227	1.07198	34.77	1.75895
58	1.40709	2.08191	1.74315	1.07294	34.8	1.75959
58.05	1.40734	2.08282	1.74422	1.07377	34.83	1.76024
58.1	1.40783	2.08356	1.74482	1.07465	34.86	1.76078
58.15	1.40808	2.0842	1.7456	1.07556	34.89	1.76132
58.2	1.40833	2.08495	1.74663	1.07626	34.92	1.76191
58.25	1.40833	2.08559	1.74748	1.07699	34.95	1.76241
58.3	1.40833	2.08612	1.74858	1.07776	34.98	1.7631
58.35	1.40783	2.08719	1.74913	1.07849	35.01	1.76369
58.4	1.40759	2.08798	1.74976	1.07933	35.04	1.76419
58.45	1.40734	2.08862	1.75011	1.08002	35.07	1.76473
58.5	1.40734	2.08926	1.75061	1.08084	35.1	1.76522
58.55	1.40709	2.0899	1.75146	1.08176	35.13	1.76567
58.6	1.40709	2.09028	1.75279	1.08268	35.16	1.76636
58.65	1.40685	2.09081	1.75427	1.08339	35.19	1.76685
58.7	1.4066	2.09145	1.75527	1.08416	35.22	1.76705
58.75	1.4066	2.09203	1.7564	1.08479	35.25	1.7674
58.8	1.40635	2.09251	1.75677	1.08559	35.28	1.76794
58.85	1.40611	2.09305	1.75715	1.08626	35.31	1.76843
58.9	1.40611	2.09368	1.7577	1.08704	35.34	1.76893
58.95	1.40586	2.09411	1.7582	1.08789	35.37	1.76942
59	1.40586	2.09454	1.75903	1.08879	35.4	1.76991
59.05	1.40561	2.09496	1.7597	1.08955	35.43	1.77066
59.1	1.40537	2.09576	1.76088	1.09042	35.46	1.77135
59.15	1.40537	2.0964	1.76153	1.09125	35.49	1.77189
59.2	1.40537	2.09667	1.76196	1.09222	35.52	1.77233
59.25	1.4034	2.09667	1.76271	1.09294	35.55	1.77238
59.3	1.40167	2.09683	1.76311	1.09347	35.58	1.77317
59.35	1.40142	2.09731	1.76429	1.09424	35.61	1.77352
59.4	1.40118	2.09811	1.76549	1.09498	35.64	1.77391
59.45	1.40118	2.09891	1.76601	1.09576	35.67	1.77466
59.5	1.40093	2.09949	1.76684	1.09644	35.7	1.7753
59.55	1.40068	2.09992	1.76782	1.09728	35.73	1.77589
59.6	1.40068	2.10034	1.76862	1.0982	35.76	1.77648
59.65	1.40044	2.10088	1.76942	1.09891	35.79	1.77717
59.7	1.40044	2.10168	1.77032	1.09981	35.82	1.77762
59.75	1.40019	2.10216	1.7714	1.10055	35.85	1.77801
59.8	1.40019	2.10274	1.77203	1.10146	35.88	1.77861
59.85	1.39994	2.10349	1.77278	1.10238	35.91	1.779
59.9	1.3997	2.10423	1.77373	1.10295	35.94	1.77945
59.95	1.3997	2.1045	1.77418	1.10365	35.97	1.77999
60	1.39945	2.10487	1.77498	1.10436	36	1.78093
60.05	1.39945	2.1054	1.77608	1.10525	36.03	1.78147
60.1	1.3992	2.10588	1.77673	1.10604	36.06	1.78157
60.15	1.39896	2.10636	1.77729	1.10679	36.09	1.78191
60.2	1.39896	2.10695	1.77819	1.10767	36.12	1.78256
60.25	1.39871	2.10727	1.77909	1.10846	36.15	1.7831
60.3	1.39896	2.10775	1.77984	1.10929	36.18	1.78359
60.35	1.40019	2.10881	1.78059	1.1101	36.21	1.78429
60.4	1.40068	2.1094	1.78189	1.11082	36.24	1.78488
60.45	1.40068	2.10972	1.78272	1.11147	36.27	1.78557
60.5	1.40093	2.11025	1.78365	1.1123	36.3	1.78616
60.55	1.40093	2.11158	1.7843	1.11313	36.33	1.78656
60.6	1.40118	2.11254	1.78515	1.11382	36.36	1.7871
60.65	1.40118	2.1127	1.78593	1.11476	36.39	1.78754
60.7	1.40142	2.11276	1.78638	1.11556	36.42	1.78794
60.75	1.40142	2.11286	1.78761	1.11658	36.45	1.78838
60.8	1.40142	2.11308	1.78841	1.11727	36.48	1.78868
60.85	1.40167	2.11382	1.78906	1.11812	36.51	1.78903
60.9	1.40167	2.11446	1.78971	1.11883	36.54	1.78942
60.95	1.40192	2.11494	1.79061	1.11954	36.57	1.79046
61	1.40192	2.11515	1.79119	1.1202	36.6	1.7909
61.05	1.40216	2.11558	1.79201	1.12088	36.63	1.79115
61.1	1.40216	2.11617	1.79297	1.1216	36.66	1.79154
61.15	1.40241	2.11686	1.79399	1.1224	36.69	1.79209
61.2	1.40241	2.11776	1.79492	1.12325	36.72	1.79258
61.25	1.40266	2.1184	1.79575	1.12402	36.75	1.79317
61.3	1.40266	2.11888	1.7967	1.12493	36.78	1.79372
61.35	1.4029	2.11947	1.79735	1.12594	36.81	1.79416
61.4	1.4029	2.1199	1.79818	1.12671	36.84	1.79475
61.45	1.4029	2.12027	1.79933	1.12755	36.87	1.7953
61.5	1.4029	2.12053	1.79998	1.12831	36.9	1.79594
61.55	1.4029	2.12096	1.80041	1.12903	36.93	1.79643
61.6	1.4029	2.12155	1.80121	1.1297	36.96	1.79693
61.65	1.4029	2.12192	1.80221	1.1304	36.99	1.79747
61.7	1.4029	2.12235	1.80278	1.13113	37.02	1.79806
61.75	1.4029	2.12298	1.80371	1.13202	37.05	1.79841
61.8	1.4029	2.12394	1.80469	1.13272	37.08	1.79905
61.85	1.4029	2.12421	1.80536	1.13353	37.11	1.79979
61.9	1.4029	2.12453	1.80624	1.13455	37.14	1.80009
61.95	1.4029	2.12496	1.80677	1.13531	37.17	1.80053
62	1.4029	2.12554	1.80759	1.13597	37.2	1.80098
62.05	1.4029	2.12613	1.80809	1.1367	37.23	1.80137
62.1	1.4029	2.12677	1.80905	1.13751	37.26	1.80182
62.15	1.4029	2.1273	1.80995	1.13828	37.29	1.80221
62.2	1.40315	2.12773	1.8108	1.13889	37.32	1.8028
62.25	1.40315	2.12853	1.8113	1.13965	37.35	1.80354
62.3	1.40315	2.12895	1.81193	1.14051	37.38	1.80429
62.35	1.4034	2.12954	1.81273	1.14133	37.41	1.80473
62.4	1.4034	2.13018	1.81371	1.14217	37.44	1.80503
62.45	1.4034	2.13076	1.81491	1.14306	37.47	1.80532
62.5	1.4034	2.13146	1.81568	1.14392	37.5	1.80567
62.55	1.40364	2.13263	1.81614	1.14485	37.53	1.80601
62.6	1.40364	2.13343	1.81651	1.14559	37.56	1.80646
62.65	1.40364	2.13417	1.81706	1.14649	37.59	1.8068
62.7	1.40389	2.13502	1.81779	1.1473	37.62	1.8071
62.75	1.40389	2.13556	1.81894	1.14808	37.65	1.80735
62.8	1.40389	2.13609	1.81937	1.14882	37.68	1.80759
62.85	1.40389	2.13657	1.82042	1.14953	37.71	1.80799
62.9	1.40414	2.1371	1.82107	1.15025	37.74	1.80917
62.95	1.40414	2.13753	1.82165	1.15095	37.77	1.80962
63	1.40414	2.13795	1.82217	1.15174	37.8	1.80972
63.05	1.40438	2.13854	1.82312	1.15251	37.83	1.81006
63.1	1.40438	2.13886	1.824	1.15322	37.86	1.81046
63.15	1.40438	2.13929	1.82485	1.15395	37.89	1.81066
63.2	1.40438	2.13971	1.8256	1.15473	37.92	1.81085
63.25	1.40463	2.14025	1.82678	1.15557	37.95	1.81115
63.3	1.40463	2.14072	1.82763	1.1566	37.98	1.8114
63.35	1.40463	2.14126	1.82871	1.15729	38.01	1.81174
63.4	1.40488	2.14206	1.82899	1.15798	38.04	1.81214
63.45	1.40488	2.14275	1.82964	1.15865	38.07	1.81263
63.5	1.40488	2.14334	1.83031	1.15938	38.1	1.81322
63.55	1.40488	2.14387	1.83119	1.16007	38.13	1.81382
63.6	1.40512	2.14445	1.83174	1.16098	38.16	1.81441
63.65	1.40512	2.14504	1.83264	1.16198	38.19	1.81495
63.7	1.40512	2.14568	1.83337	1.16279	38.22	1.81545
63.75	1.40537	2.14611	1.83392	1.16361	38.25	1.81599
63.8	1.40537	2.14685	1.83462	1.16433	38.28	1.81638
63.85	1.40537	2.14738	1.83535	1.16516	38.31	1.81673
63.9	1.40537	2.14786	1.83577	1.166	38.34	1.81708
63.95	1.40537	2.14824	1.83665	1.16673	38.37	1.81767
64	1.40537	2.14866	1.8376	1.16747	38.4	1.81856
64.05	1.40537	2.14925	1.83845	1.16839	38.43	1.8188
64.1	1.40537	2.14978	1.83938	1.16904	38.46	1.8191
64.15	1.40537	2.15026	1.84021	1.16973	38.49	1.81969
64.2	1.40537	2.15069	1.84098	1.1705	38.52	1.82038
64.25	1.40537	2.15122	1.84186	1.17121	38.55	1.82083
64.3	1.40537	2.1517	1.84261	1.17209	38.58	1.82132
64.35	1.40537	2.15213	1.84329	1.17283	38.61	1.82167
64.4	1.40537	2.15282	1.84419	1.17362	38.64	1.82192
64.45	1.40537	2.1534	1.84469	1.17427	38.67	1.82256
64.5	1.40537	2.15356	1.84534	1.17501	38.7	1.82315
64.55	1.40537	2.15362	1.84629	1.17579	38.73	1.82369
64.6	1.40537	2.15388	1.84687	1.17648	38.76	1.82419
64.65	1.40537	2.1542	1.84777	1.17729	38.79	1.82453
64.7	1.40537	2.15463	1.84857	1.17808	38.82	1.82508
64.75	1.40537	2.15506	1.84892	1.17884	38.85	1.82577
64.8	1.40537	2.15601	1.84967	1.17966	38.88	1.82611
64.85	1.40537	2.15671	1.85028	1.18043	38.91	1.82656
64.9	1.40537	2.1574	1.85125	1.18103	38.94	1.8274
64.95	1.40537	2.15815	1.85205	1.18196	38.97	1.82809
65	1.40537	2.15889	1.85333	1.18261	39	1.82858
65.05	1.40537	2.15948	1.85401	1.18351	39.03	1.82908
65.1	1.40537	2.1599	1.85461	1.18431	39.06	1.82918
65.15	1.40537	2.16017	1.85536	1.18504	39.09	1.82937
65.2	1.40537	2.16054	1.85599	1.1858	39.12	1.82967
65.25	1.40537	2.1615	1.85679	1.18663	39.15	1.83001
65.3	1.40537	2.16246	1.85779	1.18732	39.18	1.83036
65.35	1.40537	2.16283	1.85822	1.18814	39.21	1.83071
65.4	1.40537	2.16337	1.85867	1.18887	39.24	1.8311
65.45	1.40537	2.16363	1.85934	1.18964	39.27	1.83145
65.5	1.40537	2.16395	1.86019	1.19039	39.3	1.83194
65.55	1.40537	2.16438	1.86067	1.1912	39.33	1.83229
65.6	1.40537	2.16486	1.86125	1.19204	39.36	1.83268
65.65	1.4066	2.16566	1.86185	1.19289	39.39	1.83308
65.7	1.40882	2.16624	1.86295	1.19372	39.42	1.83347
65.75	1.40907	2.16656	1.8634	1.19443	39.45	1.83401
65.8	1.40907	2.16688	1.86428	1.19517	39.48	1.83461
65.85	1.40931	2.16736	1.86505	1.1959	39.51	1.8352
65.9	1.40931	2.16795	1.86558	1.19665	39.54	1.83604
65.95	1.40931	2.16837	1.86646	1.19741	39.57	1.83648
66	1.40931	2.16912	1.86736	1.19813	39.6	1.83658
66.05	1.40931	2.17029	1.86798	1.1988	39.63	1.83668
66.1	1.40931	2.17056	1.86896	1.19956	39.66	1.83693
66.15	1.40931	2.17082	1.86954	1.20041	39.69	1.83757
66.2	1.40981	2.17136	1.87014	1.20108	39.72	1.83811
66.25	1.41005	2.17205	1.87079	1.20189	39.75	1.83851
66.3	1.40981	2.17258	1.87159	1.20265	39.78	1.83885
66.35	1.40956	2.17296	1.87219	1.20339	39.81	1.83925
66.4	1.40931	2.17343	1.87289	1.2043	39.84	1.83969
66.45	1.40907	2.17402	1.87385	1.20525	39.87	1.84034
66.5	1.40907	2.17487	1.8743	1.20602	39.9	1.84078
66.55	1.40882	2.17541	1.87505	1.20679	39.93	1.84113
66.6	1.40857	2.17589	1.87613	1.20759	39.96	1.84142
66.65	1.40833	2.17631	1.87693	1.20831	39.99	1.84172
66.7	1.40808	2.17674	1.878	1.209	40.02	1.84197
66.75	1.40783	2.17716	1.8782	1.20962	40.05	1.84241
66.8	1.40783	2.17748	1.87876	1.21032	40.08	1.8429
66.85	1.40783	2.17796	1.87946	1.21102	40.11	1.84325
66.9	1.40783	2.17834	1.88033	1.21175	40.14	1.84369
66.95	1.40783	2.17887	1.88108	1.21265	40.17	1.84414
67	1.40783	2.17988	1.88151	1.21331	40.2	1.84478
67.05	1.40783	2.18015	1.88186	1.21404	40.23	1.84567
67.1	1.40783	2.18036	1.88236	1.21485	40.26	1.84601
67.15	1.40783	2.18079	1.88294	1.21557	40.29	1.84651
67.2	1.40882	2.18116	1.88382	1.21642	40.32	1.84705
67.25	1.41129	2.18153	1.88452	1.21728	40.35	1.84755
67.3	1.41203	2.18201	1.88517	1.2182	40.38	1.84794
67.35	1.41227	2.1827	1.88559	1.21898	40.41	1.84834
67.4	1.41252	2.18324	1.88655	1.21993	40.44	1.84873
67.45	1.41277	2.1834	1.88702	1.22052	40.47	1.84893
67.5	1.41301	2.18366	1.88777	1.22133	40.5	1.84913
67.55	1.41326	2.18404	1.8884	1.22195	40.53	1.84987
67.6	1.4135	2.18457	1.88915	1.2227	40.56	1.85021
67.65	1.41375	2.18558	1.8901	1.22337	40.59	1.85056
67.7	1.414	2.18617	1.89045	1.22422	40.62	1.85085
67.75	1.41424	2.1867	1.89103	1.22487	40.65	1.85125
67.8	1.41449	2.18723	1.89198	1.22573	40.68	1.85155
67.85	1.41449	2.18776	1.89278	1.22637	40.71	1.85179
67.9	1.41474	2.1883	1.89341	1.22713	40.74	1.85214
67.95	1.41498	2.18904	1.89439	1.22792	40.77	1.85273
68	1.41523	2.19006	1.89489	1.22865	40.8	1.85308
68.05	1.41548	2.19032	1.89566	1.22944	40.83	1.85337
68.1	1.41572	2.19075	1.89641	1.23025	40.86	1.85377
68.15	1.41597	2.19123	1.89699	1.2309	40.89	1.85416
68.2	1.41622	2.1916	1.89777	1.23176	40.92	1.85466
68.25	1.41646	2.19203	1.89824	1.23244	40.95	1.85545
68.3	1.41646	2.19251	1.89909	1.23322	40.98	1.85614
68.35	1.41646	2.19299	1.89947	1.23397	41.01	1.85639
68.4	1.41671	2.19347	1.90017	1.23476	41.04	1.85678
68.45	1.41671	2.19373	1.90092	1.23552	41.07	1.85732
68.5	1.41671	2.1941	1.90147	1.23616	41.1	1.85787
68.55	1.41671	2.19448	1.90235	1.23674	41.13	1.85826
68.6	1.41671	2.19464	1.90275	1.2374	41.16	1.85841
68.65	1.41671	2.1948	1.90363	1.23813	41.19	1.85866
68.7	1.41671	2.19522	1.90466	1.23889	41.22	1.85895
68.75	1.41671	2.1957	1.90501	1.23982	41.25	1.8595
68.8	1.41671	2.19592	1.90568	1.24064	41.28	1.85994
68.85	1.41671	2.19597	1.90641	1.24142	41.31	1.86043
68.9	1.41671	2.19602	1.90726	1.24222	41.34	1.86093
68.95	1.41671	2.19629	1.90776	1.24301	41.37	1.86137
69	1.41696	2.19682	1.90889	1.24362	41.4	1.86187
69.05	1.41696	2.19735	1.90979	1.2443	41.43	1.86266
69.1	1.41696	2.19778	1.91024	1.24492	41.46	1.86345
69.15	1.41696	2.19815	1.91069	1.24573	41.49	1.8636
69.2	1.41696	2.19863	1.91129	1.24634	41.52	1.8636
69.25	1.41696	2.19922	1.91172	1.24719	41.55	1.86364
69.3	1.41696	2.1997	1.91265	1.24784	41.58	1.86394
69.35	1.41696	2.20018	1.91345	1.24863	41.61	1.86478
69.4	1.41696	2.20119	1.91445	1.24933	41.64	1.86527
69.45	1.41696	2.20172	1.91513	1.25005	41.67	1.86552
69.5	1.41696	2.20236	1.916	1.2507	41.7	1.86592
69.55	1.41696	2.20295	1.91625	1.2514	41.73	1.86631
69.6	1.4172	2.20359	1.917	1.25214	41.76	1.86671
69.65	1.4172	2.20401	1.91761	1.25266	41.79	1.8671
69.7	1.4172	2.20449	1.91823	1.2534	41.82	1.8674
69.75	1.4172	2.20481	1.91921	1.25409	41.85	1.86769
69.8	1.4172	2.2054	1.92001	1.2549	41.88	1.86824
69.85	1.4177	2.2062	1.92041	1.2557	41.91	1.86908
69.9	1.41696	2.20668	1.92071	1.25644	41.94	1.86977
69.95	1.41622	2.20689	1.92129	1.25734	41.97	1.87021
70	1.41597	2.20732	1.92214	1.2582	42	1.87056
70.05	1.41572	2.20785	1.92284	1.25899	42.03	1.8709
70.1	1.41498	2.20833	1.92352	1.25983	42.06	1.8711
70.15	1.41523	2.20897	1.92422	1.26061	42.09	1.8716
70.2	1.41548	2.20961	1.92514	1.26136	42.12	1.87209
70.25	1.41523	2.21003	1.9256	1.26197	42.15	1.87234
70.3	1.41548	2.21051	1.92642	1.26268	42.18	1.87268
70.35	1.41548	2.21126	1.9273	1.2632	42.21	1.87323
70.4	1.41548	2.21206	1.92813	1.26392	42.24	1.87372
70.45	1.41745	2.21264	1.92895	1.26465	42.27	1.87446
70.5	1.41819	2.21286	1.92948	1.26535	42.3	1.87495
70.55	1.41868	2.21328	1.9303	1.2661	42.33	1.87565
70.6	1.41918	2.21376	1.93076	1.26698	42.36	1.87624
70.65	1.41967	2.2144	1.93131	1.26787	42.39	1.87648
70.7	1.41992	2.21499	1.93206	1.26878	42.42	1.87668
70.75	1.42016	2.21573	1.93286	1.26955	42.45	1.87698
70.8	1.42016	2.21627	1.93371	1.27032	42.48	1.87732
70.85	1.42016	2.2168	1.93414	1.27104	42.51	1.87772
70.9	1.42016	2.21733	1.93479	1.27163	42.54	1.87811
70.95	1.42016	2.21776	1.93534	1.27232	42.57	1.87841
71	1.42016	2.21834	1.93632	1.27303	42.6	1.87866
71.05	1.42016	2.21893	1.93667	1.27367	42.63	1.8789
71.1	1.42016	2.21946	1.93734	1.27442	42.66	1.87925
71.15	1.42016	2.22005	1.93839	1.27501	42.69	1.87974
71.2	1.42016	2.22042	1.93887	1.27574	42.72	1.88014
71.25	1.42016	2.22085	1.9396	1.27642	42.75	1.88053
71.3	1.42016	2.22127	1.94047	1.2772	42.78	1.88088
71.35	1.42016	2.22149	1.94092	1.27786	42.81	1.88142
71.4	1.42016	2.2217	1.94175	1.27855	42.84	1.88182
71.45	1.41696	2.22165	1.94228	1.27915	42.87	1.88152
71.5	1.41622	2.22218	1.94278	1.27981	42.9	1.88157
71.55	1.41597	2.22239	1.9435	1.28057	42.93	1.88177
71.6	1.41572	2.22261	1.94413	1.28147	42.96	1.88197
71.65	1.41548	2.22303	1.94468	1.2821	42.99	1.88241
71.7	1.41572	2.22367	1.94536	1.28294	43.02	1.88276
71.75	1.41819	2.22415	1.94601	1.28367	43.05	1.883
71.8	1.41868	2.22436	1.94689	1.28441	43.08	1.88325
71.85	1.41844	2.22468	1.94714	1.28509	43.11	1.88369
71.9	1.41844	2.225	1.94784	1.28591	43.14	1.88419
71.95	1.41918	2.22532	1.94824	1.28684	43.17	1.88468
72	1.41992	2.22554	1.94879	1.28773	43.2	1.88523
72.05	1.42041	2.22586	1.94952	1.28844	43.23	1.88592
72.1	1.42065	2.22665	1.95007	1.28916	43.26	1.88651
72.15	1.42115	2.22708	1.95062	1.28959	43.29	1.88666
72.2	1.42164	2.22751	1.95114	1.29033	43.32	1.88695
72.25	1.42189	2.22793	1.95205	1.29093	43.35	1.8873
72.3	1.42238	2.22841	1.95267	1.29187	43.38	1.88774
72.35	1.42115	2.22847	1.95317	1.29246	43.41	1.88789
72.4	1.41942	2.22836	1.9537	1.29308	43.44	1.88789
72.45	1.41893	2.22857	1.95435	1.29372	43.47	1.88824
72.5	1.41918	2.229	1.9548	1.29442	43.5	1.88873
72.55	1.42041	2.22958	1.95575	1.29503	43.53	1.88942
72.6	1.42139	2.23028	1.9564	1.29593	43.56	1.89011
72.65	1.42287	2.23097	1.95736	1.29668	43.59	1.89061
72.7	1.42411	2.23166	1.95811	1.29755	43.62	1.8911
72.75	1.42509	2.23241	1.95881	1.29845	43.65	1.89179
72.8	1.42633	2.23289	1.95916	1.29924	43.68	1.89214
72.85	1.42682	2.23305	1.95974	1.29992	43.71	1.89244
72.9	1.42707	2.23342	1.96039	1.30056	43.74	1.89263
72.95	1.42731	2.23385	1.96086	1.30114	43.77	1.89268
73	1.42756	2.23417	1.96144	1.30197	43.8	1.89293
73.05	1.42781	2.23454	1.96202	1.30266	43.83	1.89337
73.1	1.42805	2.23502	1.96254	1.30342	43.86	1.89372
73.15	1.4283	2.2355	1.96322	1.30392	43.89	1.89407
73.2	1.4283	2.23592	1.96382	1.30454	43.92	1.89446
73.25	1.42854	2.23619	1.96457	1.30524	43.95	1.8949
73.3	1.42879	2.23667	1.96512	1.30604	43.98	1.8954
73.35	1.42904	2.23726	1.9658	1.30693	44.01	1.89569
73.4	1.42928	2.23768	1.96637	1.3077	44.04	1.89624
73.45	1.42953	2.23795	1.96723	1.30849	44.07	1.89698
73.5	1.42978	2.23805	1.96755	1.3093	44.1	1.89762
73.55	1.43002	2.23843	1.96813	1.30994	44.13	1.89816
73.6	1.43052	2.23907	1.96863	1.31065	44.16	1.89836
73.65	1.43076	2.23955	1.9692	1.31116	44.19	1.89846
73.7	1.43126	2.23997	1.96998	1.31186	44.22	1.89876
73.75	1.4315	2.24045	1.97026	1.31269	44.25	1.8992
73.8	1.432	2.24088	1.97076	1.31335	44.28	1.89979
73.85	1.432	2.24125	1.97143	1.31402	44.31	1.90024
73.9	1.43224	2.242	1.97239	1.31485	44.34	1.90053
73.95	1.43224	2.24301	1.97296	1.31544	44.37	1.90098
74	1.43249	2.24328	1.97346	1.31613	44.4	1.90147
74.05	1.43126	2.24354	1.97419	1.31683	44.43	1.90177
74.1	1.42928	2.24397	1.97479	1.31752	44.46	1.90211
74.15	1.42879	2.24439	1.97527	1.31837	44.49	1.90261
74.2	1.42904	2.24477	1.97594	1.31917	44.52	1.9029
74.25	1.42904	2.24519	1.97662	1.32005	44.55	1.90315
74.3	1.42928	2.24562	1.97734	1.32078	44.58	1.90365
74.35	1.42978	2.24599	1.97805	1.32157	44.61	1.90404
74.4	1.42953	2.24631	1.97857	1.32216	44.64	1.90444
74.45	1.42978	2.2469	1.97925	1.3229	44.67	1.90493
74.5	1.43002	2.24748	1.98005	1.32352	44.7	1.90547
74.55	1.42978	2.24839	1.98068	1.32425	44.73	1.90587
74.6	1.43002	2.24892	1.98145	1.32479	44.76	1.90626
74.65	1.43027	2.24935	1.98248	1.32549	44.79	1.90661
74.7	1.43027	2.24988	1.98301	1.32613	44.82	1.90686
74.75	1.43027	2.25036	1.98336	1.32707	44.85	1.9074
74.8	1.43027	2.25084	1.98393	1.32771	44.88	1.90824
74.85	1.43052	2.25143	1.98443	1.32846	44.91	1.90863
74.9	1.43052	2.25175	1.98516	1.32916	44.94	1.90903
74.95	1.43052	2.25207	1.98564	1.32989	44.97	1.90952
75	1.43076	2.2526	1.98631	1.33072	45	1.90967
75.05	1.43052	2.25292	1.98681	1.3315	45.03	1.90982
75.1	1.43052	2.25318	1.98731	1.33213	45.06	1.91007
75.15	1.43052	2.2534	1.98802	1.33282	45.09	1.91056
75.2	1.43027	2.25356	1.98829	1.33342	45.12	1.91105
75.25	1.42978	2.25361	1.98854	1.33407	45.15	1.9114
75.3	1.42682	2.25372	1.98879	1.3347	45.18	1.91095
75.35	1.42608	2.2542	1.98984	1.33526	45.21	1.9111
75.4	1.42559	2.25436	1.99105	1.33599	45.24	1.9113
75.45	1.42534	2.25457	1.99197	1.33682	45.27	1.91194
75.5	1.42509	2.25489	1.99267	1.33753	45.3	1.91268
75.55	1.42485	2.25526	1.99307	1.33843	45.33	1.91283
75.6	1.4246	2.25563	1.99355	1.33921	45.36	1.91298
75.65	1.42435	2.25601	1.9939	1.33991	45.39	1.91318
75.7	1.42411	2.25617	1.99448	1.34051	45.42	1.91342
75.75	1.42386	2.25611	1.9953	1.341	45.45	1.91357
75.8	1.42361	2.25622	1.9956	1.34161	45.48	1.91382
75.85	1.42337	2.25638	1.99593	1.34234	45.51	1.91431
75.9	1.42312	2.25686	1.99628	1.34302	45.54	1.91446
75.95	1.42287	2.25739	1.99671	1.34373	45.57	1.91441
76	1.42263	2.25787	1.99726	1.34441	45.6	1.91441
76.05	1.42312	2.25835	1.99788	1.3451	45.63	1.91461
76.1	1.42485	2.25915	1.99886	1.34582	45.66	1.91515
76.15	1.42534	2.25974	1.99939	1.34655	45.69	1.9156
76.2	1.42559	2.26006	1.99991	1.34717	45.72	1.91609
76.25	1.42559	2.26059	2.00061	1.34781	45.75	1.91693
76.3	1.4283	2.26102	2.00129	1.34845	45.78	1.91762
76.35	1.43052	2.26155	2.00222	1.34897	45.81	1.91807
76.4	1.43175	2.26224	2.00289	1.34974	45.84	1.91871
76.45	1.43224	2.26261	2.00349	1.35048	45.87	1.9193
76.5	1.43298	2.26299	2.0043	1.35128	45.9	1.91989
76.55	1.43372	2.26363	2.00535	1.35205	45.93	1.92034
76.6	1.43422	2.26411	2.00628	1.35282	45.96	1.92063
76.65	1.43422	2.26453	2.00683	1.35364	45.99	1.92103
76.7	1.43372	2.26474	2.00723	1.35448	46.02	1.92137
76.75	1.43323	2.26522	2.00793	1.3551	46.05	1.92157
76.8	1.43274	2.26602	2.00825	1.35577	46.08	1.92182
76.85	1.43249	2.26645	2.00865	1.3564	46.11	1.92212
76.9	1.43249	2.26682	2.00936	1.35707	46.14	1.92276
76.95	1.43249	2.26725	2.00988	1.35772	46.17	1.92355
77	1.43249	2.26751	2.01036	1.35847	46.2	1.92374
77.05	1.43249	2.26773	2.01081	1.35904	46.23	1.92374
77.1	1.43249	2.26805	2.01116	1.35971	46.26	1.92379
77.15	1.43249	2.26842	2.01171	1.36046	46.29	1.92409
77.2	1.43249	2.26869	2.01224	1.36128	46.32	1.92454
77.25	1.43249	2.26895	2.01304	1.36191	46.35	1.92488
77.3	1.43249	2.26949	2.01346	1.36264	46.38	1.92518
77.35	1.43471	2.27013	2.01386	1.36342	46.41	1.92542
77.4	1.4352	2.2706	2.01439	1.36402	46.44	1.92572
77.45	1.43348	2.27034	2.01502	1.36459	46.47	1.92562
77.5	1.43175	2.27007	2.01564	1.36521	46.5	1.92547
77.55	1.4315	2.2706	2.01639	1.36583	46.53	1.92592
77.6	1.4315	2.27103	2.01745	1.36646	46.56	1.92676
77.65	1.43126	2.2713	2.0177	1.36717	46.59	1.92695
77.7	1.4315	2.27167	2.01817	1.36794	46.62	1.927
77.75	1.43249	2.27204	2.01857	1.36858	46.65	1.92725
77.8	1.43348	2.27236	2.0191	1.36923	46.68	1.92765
77.85	1.43446	2.27274	2.01988	1.36989	46.71	1.92809
77.9	1.4352	2.27316	2.0204	1.37061	46.74	1.92858
77.95	1.43643	2.27369	2.02108	1.37134	46.77	1.92903
78	1.43791	2.27417	2.0217	1.3721	46.8	1.92942
78.05	1.43841	2.27455	2.02243	1.37271	46.83	1.92972
78.1	1.4389	2.27492	2.02291	1.37338	46.86	1.93002
78.15	1.43964	2.27519	2.02328	1.37406	46.89	1.93041
78.2	1.43989	2.27545	2.02388	1.37471	46.92	1.93081
78.25	1.43989	2.27646	2.02433	1.37522	46.95	1.9312
78.3	1.43989	2.27705	2.02489	1.37579	46.98	1.93165
78.35	1.43964	2.27721	2.02546	1.37645	47.01	1.93224
78.4	1.43767	2.27758	2.02596	1.37718	47.04	1.93258
78.45	1.43717	2.27806	2.02641	1.37773	47.07	1.93278
78.5	1.43693	2.27822	2.02714	1.37843	47.1	1.93308
78.55	1.43693	2.27844	2.02772	1.3791	47.13	1.93352
78.6	1.43693	2.2787	2.02824	1.37969	47.16	1.93372
78.65	1.43668	2.27908	2.02879	1.38028	47.19	1.93387
78.7	1.43643	2.27934	2.02924	1.38096	47.22	1.93402
78.75	1.43643	2.27955	2.02975	1.38189	47.25	1.93426
78.8	1.43643	2.27977	2.03045	1.38276	47.28	1.93441
78.85	1.43643	2.27998	2.03095	1.38356	47.31	1.93446
78.9	1.43668	2.28067	2.0318	1.38428	47.34	1.935
78.95	1.43693	2.28126	2.03238	1.38498	47.37	1.9357
79	1.43717	2.28174	2.03308	1.38574	47.4	1.93634
79.05	1.43717	2.2819	2.03405	1.38642	47.43	1.93654
79.1	1.43742	2.28222	2.03478	1.38701	47.46	1.93663
79.15	1.43742	2.28264	2.03531	1.38757	47.49	1.93728
79.2	1.43742	2.28307	2.03613	1.38815	47.52	1.93812
79.25	1.43742	2.28355	2.03653	1.38869	47.55	1.93831
79.3	1.43742	2.28376	2.03708	1.38933	47.58	1.93851
79.35	1.43717	2.28392	2.03761	1.39011	47.61	1.93886
79.4	1.43717	2.2844	2.03859	1.39076	47.64	1.9392
79.45	1.43693	2.28504	2.03914	1.39148	47.67	1.9393
79.5	1.43693	2.28568	2.03954	1.39212	47.7	1.9395
79.55	1.43668	2.28616	2.03979	1.39285	47.73	1.93975
79.6	1.43668	2.28664	2.04022	1.39356	47.76	1.93999
79.65	1.43643	2.28701	2.04064	1.39423	47.79	1.94039
79.7	1.43619	2.28728	2.04139	1.39486	47.82	1.94068
79.75	1.43619	2.28749	2.04187	1.39559	47.85	1.94103
79.8	1.43372	2.28717	2.04232	1.39609	47.88	1.94078
79.85	1.43224	2.28728	2.04267	1.39676	47.91	1.94063
79.9	1.43175	2.28765	2.04322	1.39745	47.94	1.94083
79.95	1.432	2.28802	2.04375	1.39807	47.97	1.94103
80	1.43298	2.28877	2.04425	1.39872	48	1.94123
80.05	1.43298	2.28936	2.04487	1.39922	48.03	1.94142
80.1	1.43323	2.28946	2.04565	1.3998	48.06	1.94192
80.15	1.43323	2.28957	2.04618	1.40054	48.09	1.94236
80.2	1.43298	2.28984	2.04663	1.40117	48.12	1.94271
80.25	1.43323	2.29021	2.047	1.40193	48.15	1.94296
80.3	1.43323	2.29058	2.04765	1.40261	48.18	1.9432
80.35	1.43323	2.2909	2.04823	1.40318	48.21	1.94335
80.4	1.43298	2.29122	2.04893	1.40384	48.24	1.9436
80.45	1.43323	2.29133	2.04933	1.40442	48.27	1.94399
80.5	1.43323	2.29143	2.04983	1.40517	48.3	1.94444
80.55	1.43446	2.29191	2.05074	1.4058	48.33	1.94493
80.6	1.43496	2.29229	2.05164	1.40655	48.36	1.94533
80.65	1.43545	2.29266	2.05214	1.40723	48.39	1.94557
80.7	1.43545	2.29335	2.05249	1.40775	48.42	1.94582
80.75	1.43717	2.29431	2.05286	1.40851	48.45	1.94651
80.8	1.43816	2.2949	2.05369	1.40927	48.48	1.94715
80.85	1.43865	2.29522	2.05404	1.41	48.51	1.9477
80.9	1.43939	2.29543	2.05459	1.41084	48.54	1.94809
80.95	1.43989	2.29575	2.05507	1.41155	48.57	1.94839
81	1.43989	2.29639	2.0558	1.4123	48.6	1.94868
81.05	1.43989	2.29681	2.05607	1.41282	48.63	1.94903
81.1	1.43989	2.29719	2.05665	1.41354	48.66	1.94928
81.15	1.43989	2.29777	2.05732	1.41407	48.69	1.94957
81.2	1.43989	2.29815	2.05775	1.41464	48.72	1.94987
81.25	1.43989	2.29847	2.05843	1.41536	48.75	1.95012
81.3	1.43989	2.29889	2.05875	1.41601	48.78	1.95036
81.35	1.43989	2.29948	2.05923	1.41668	48.81	1.95061
81.4	1.43989	2.29996	2.05965	1.41731	48.84	1.95091
81.45	1.43989	2.30022	2.06023	1.418	48.87	1.9512
81.5	1.43989	2.30065	2.06073	1.41863	48.9	1.9515
81.55	1.43989	2.30102	2.06141	1.4193	48.93	1.95179
81.6	1.43989	2.30118	2.06196	1.4199	48.96	1.95204
81.65	1.43989	2.30145	2.06243	1.42059	48.99	1.95214
81.7	1.43989	2.30177	2.06303	1.42128	49.02	1.95214
81.75	1.43989	2.30209	2.06361	1.42186	49.05	1.95224
81.8	1.43989	2.3022	2.06439	1.42253	49.08	1.95239
81.85	1.43989	2.3023	2.06489	1.42309	49.11	1.95254
81.9	1.43989	2.30252	2.06551	1.4238	49.14	1.95273
81.95	1.43989	2.30299	2.06586	1.42444	49.17	1.95293
82	1.43989	2.30358	2.06627	1.4251	49.2	1.95323
82.05	1.44013	2.30406	2.06707	1.42571	49.23	1.95367
82.1	1.44013	2.30433	2.06752	1.42635	49.26	1.95392
82.15	1.44013	2.30443	2.06797	1.42694	49.29	1.95421
82.2	1.4389	2.30443	2.06832	1.4276	49.32	1.95436
82.25	1.43742	2.30438	2.06882	1.42829	49.35	1.95431
82.3	1.43619	2.30438	2.0692	1.42888	49.38	1.95431
82.35	1.43619	2.30454	2.0698	1.42952	49.41	1.95451
82.4	1.43791	2.30507	2.07047	1.43011	49.44	1.95515
82.45	1.4389	2.30592	2.071	1.43079	49.47	1.95555
82.5	1.44063	2.30678	2.0717	1.4314	49.5	1.95604
82.55	1.44186	2.30742	2.07235	1.43209	49.53	1.95663
82.6	1.44284	2.30784	2.07315	1.43269	49.56	1.95713
82.65	1.44284	2.30816	2.07363	1.43325	49.59	1.95752
82.7	1.44358	2.30848	2.07421	1.434	49.62	1.95792
82.75	1.44408	2.30869	2.07491	1.43469	49.65	1.95812
82.8	1.44506	2.30944	2.07546	1.43533	49.68	1.95846
82.85	1.44506	2.30987	2.07616	1.43606	49.71	1.95881
82.9	1.44186	2.30955	2.07626	1.43651	49.74	1.95856
82.95	1.44013	2.30949	2.07674	1.43699	49.77	1.95886
83	1.43915	2.30971	2.07721	1.43753	49.8	1.95915
83.05	1.43816	2.31019	2.07766	1.43818	49.83	1.959
83.1	1.43742	2.31083	2.07826	1.43872	49.86	1.95886
83.15	1.43717	2.31099	2.07866	1.43943	49.89	1.95886
83.2	1.43717	2.31099	2.07909	1.44007	49.92	1.95905
83.25	1.43742	2.31099	2.07967	1.44074	49.95	1.95925
83.3	1.43742	2.31104	2.08012	1.44131	49.98	1.9595
83.35	1.43742	2.3112	2.08062	1.44202	50.01	1.9597
83.4	1.43939	2.31178	2.08162	1.44269	50.04	1.96029
83.45	1.44112	2.3129	2.08217	1.44347	50.07	1.96083
83.5	1.44186	2.31349	2.0826	1.44403	50.1	1.96113
83.55	1.44211	2.31397	2.08305	1.44463	50.13	1.96162
83.6	1.44235	2.31418	2.08345	1.44531	50.16	1.96207
83.65	1.4426	2.31455	2.08385	1.44605	50.19	1.96246
83.7	1.44309	2.31493	2.08455	1.44687	50.22	1.96296
83.75	1.44334	2.31541	2.08503	1.44759	50.25	1.9634
83.8	1.44334	2.31578	2.08555	1.44823	50.28	1.96375
83.85	1.44087	2.31562	2.08583	1.44867	50.31	1.96335
83.9	1.43964	2.31557	2.08638	1.44937	50.34	1.9633
83.95	1.43939	2.31551	2.08685	1.45014	50.37	1.96375
84	1.43865	2.31551	2.08743	1.45047	50.4	1.96409
84.05	1.43816	2.31562	2.08786	1.4511	50.43	1.96439
84.1	1.43767	2.31589	2.08826	1.45169	50.46	1.96468
84.15	1.43717	2.31637	2.08868	1.45233	50.49	1.96483
84.2	1.43668	2.31695	2.08898	1.45297	50.52	1.96508
84.25	1.43619	2.31722	2.08936	1.45359	50.55	1.96533
84.3	1.43594	2.31748	2.08996	1.45422	50.58	1.96552
84.35	1.43594	2.3178	2.09051	1.45484	50.61	1.96582
84.4	1.43569	2.31818	2.09106	1.45552	50.64	1.96617
84.45	1.43397	2.31855	2.09181	1.45611	50.67	1.96661
84.5	1.43372	2.31871	2.09244	1.45669	50.7	1.9671
84.55	1.43348	2.31887	2.09317	1.45732	50.73	1.96755
84.6	1.43446	2.31951	2.09369	1.45801	50.76	1.96839
84.65	1.43693	2.32041	2.09462	1.45878	50.79	1.96933
84.7	1.43742	2.32084	2.09532	1.45938	50.82	1.96952
84.75	1.43767	2.32132	2.09592	1.46012	50.85	1.96982
84.8	1.43742	2.32169	2.09655	1.46069	50.88	1.97012
84.85	1.43569	2.32164	2.09687	1.46135	50.91	1.97007
84.9	1.4315	2.32095	2.09695	1.46177	50.94	1.96933
84.95	1.42978	2.32073	2.09725	1.46237	50.97	1.96918
85	1.43126	2.32116	2.09783	1.46306	51	1.96967
85.05	1.43348	2.32175	2.09875	1.46373	51.03	1.97026
85.1	1.43496	2.32249	2.09938	1.46439	51.06	1.97071
85.15	1.43569	2.32297	2.09985	1.4651	51.09	1.97101
85.2	1.43668	2.32356	2.10058	1.46571	51.12	1.97145
85.25	1.43915	2.32398	2.10116	1.46632	51.15	1.97184
85.3	1.44137	2.32457	2.10191	1.46694	51.18	1.97234
85.35	1.44309	2.32516	2.10246	1.46763	51.21	1.97273
85.4	1.44408	2.32574	2.10281	1.4683	51.24	1.97288
85.45	1.44457	2.32617	2.10329	1.46899	51.27	1.97303
85.5	1.44482	2.32654	2.10371	1.46959	51.3	1.97318
85.55	1.44482	2.3267	2.10424	1.47032	51.33	1.97362
85.6	1.44482	2.32681	2.10466	1.47107	51.36	1.97417
85.65	1.44161	2.32633	2.10509	1.47163	51.39	1.97387
85.7	1.44038	2.32633	2.10539	1.47216	51.42	1.97397
85.75	1.43964	2.32638	2.10587	1.47251	51.45	1.97431
85.8	1.4389	2.32643	2.10624	1.47296	51.48	1.97471
85.85	1.43841	2.32654	2.10679	1.47345	51.51	1.97486
85.9	1.43767	2.32659	2.10749	1.47405	51.54	1.97496
85.95	1.43791	2.32691	2.10792	1.47463	51.57	1.9754
86	1.43989	2.32755	2.10857	1.4754	51.6	1.97614
86.05	1.44309	2.32857	2.10912	1.4761	51.63	1.97708
86.1	1.44506	2.32926	2.10977	1.47675	51.66	1.97772
86.15	1.44679	2.3299	2.11048	1.47737	51.69	1.97836
86.2	1.44728	2.33032	2.11115	1.47814	51.72	1.97886
86.25	1.44728	2.33064	2.11193	1.47877	51.75	1.9791
86.3	1.44728	2.33096	2.11245	1.47939	51.78	1.97935
86.35	1.44728	2.33118	2.11273	1.47992	51.81	1.97965
86.4	1.44728	2.33134	2.11316	1.48047	51.84	1.97994
86.45	1.44728	2.33182	2.11343	1.48123	51.87	1.98009
86.5	1.44728	2.33219	2.11378	1.48194	51.9	1.98024
86.55	1.44728	2.33235	2.11421	1.48263	51.93	1.98064
86.6	1.44728	2.33256	2.11463	1.48324	51.96	1.98098
86.65	1.44728	2.33283	2.11538	1.48397	51.99	1.98152
86.7	1.44728	2.33315	2.11566	1.48454	52.02	1.98202
86.75	1.44728	2.33363	2.11631	1.48514	52.05	1.98222
86.8	1.44728	2.33384	2.11716	1.48572	52.08	1.98226
86.85	1.44728	2.33389	2.11774	1.48634	52.11	1.98226
86.9	1.44728	2.334	2.11847	1.48703	52.14	1.98241
86.95	1.44728	2.33453	2.11887	1.48758	52.17	1.98266
87	1.44728	2.33512	2.11927	1.48814	52.2	1.9831
87.05	1.44728	2.33629	2.11972	1.48877	52.23	1.9836
87.1	1.44728	2.33677	2.12017	1.48936	52.26	1.98434
87.15	1.44728	2.33682	2.12067	1.49003	52.29	1.98498
87.2	1.44728	2.33688	2.12102	1.49052	52.32	1.98528
87.25	1.44728	2.33714	2.1217	1.49119	52.35	1.98562
87.3	1.44556	2.3372	2.12197	1.49174	52.38	1.98572
87.35	1.44358	2.33736	2.1224	1.49234	52.41	1.98547
87.4	1.44334	2.33778	2.1228	1.49291	52.44	1.98543
87.45	1.44309	2.33805	2.12315	1.49358	52.47	1.98538
87.5	1.44284	2.33826	2.1235	1.49407	52.5	1.98547
87.55	1.4426	2.33858	2.1238	1.49465	52.53	1.98582
87.6	1.44309	2.33906	2.12445	1.49521	52.56	1.98631
87.65	1.44334	2.33954	2.12495	1.49582	52.59	1.98666
87.7	1.44383	2.34007	2.12565	1.49639	52.62	1.98705
87.75	1.44432	2.34039	2.12628	1.49698	52.65	1.98745
87.8	1.44482	2.34077	2.12703	1.49767	52.68	1.98785
87.85	1.44531	2.3414	2.12743	1.49831	52.71	1.98829
87.9	1.44531	2.34194	2.12796	1.49895	52.74	1.98878
87.95	1.44531	2.34236	2.12838	1.49972	52.77	1.98933
88	1.44531	2.34263	2.12881	1.50032	52.8	1.98977
88.05	1.44556	2.3429	2.12934	1.50105	52.83	1.99002
88.1	1.44556	2.34316	2.12976	1.50168	52.86	1.99026
88.15	1.44556	2.34343	2.13026	1.50226	52.89	1.99046
88.2	1.44556	2.3437	2.13079	1.50271	52.92	1.99071
88.25	1.44556	2.34401	2.13114	1.50333	52.95	1.99096
88.3	1.4458	2.34433	2.13174	1.50398	52.98	1.9912
88.35	1.4458	2.3446	2.13227	1.50455	53.01	1.99145
88.4	1.4458	2.34492	2.13282	1.50509	53.04	1.9917
88.45	1.4458	2.34513	2.13367	1.50558	53.07	1.99199
88.5	1.44605	2.3454	2.13405	1.5062	53.1	1.99229
88.55	1.44605	2.34561	2.13465	1.50688	53.13	1.99278
88.6	1.44605	2.34593	2.13517	1.50742	53.16	1.99328
88.65	1.44605	2.34647	2.13565	1.50799	53.19	1.99357
88.7	1.4458	2.34668	2.13617	1.50859	53.22	1.99357
88.75	1.44309	2.34631	2.13627	1.50903	53.25	1.99298
88.8	1.44235	2.34679	2.1366	1.50952	53.28	1.99288
88.85	1.44211	2.34737	2.13685	1.51013	53.31	1.99303
88.9	1.44186	2.34753	2.13715	1.51079	53.34	1.99318
88.95	1.44186	2.34753	2.13755	1.51136	53.37	1.99333
89	1.44161	2.34758	2.13793	1.51192	53.4	1.99347
89.05	1.44137	2.3478	2.13833	1.51252	53.43	1.99362
89.1	1.44137	2.34806	2.13898	1.51323	53.46	1.99382
89.15	1.44112	2.34828	2.13946	1.51373	53.49	1.99397
89.2	1.44334	2.34886	2.14021	1.51441	53.52	1.99476
89.25	1.4463	2.34972	2.14116	1.5151	53.55	1.99575
89.3	1.44679	2.35009	2.14169	1.51566	53.58	1.99619
89.35	1.44704	2.35046	2.14219	1.51628	53.61	1.99654
89.4	1.44827	2.3511	2.14286	1.5169	53.64	1.99693
89.45	1.44901	2.35163	2.14339	1.51751	53.67	1.99738
89.5	1.4495	2.35206	2.14391	1.5182	53.7	1.99772
89.55	1.4495	2.35222	2.14452	1.51878	53.73	1.99797
89.6	1.4495	2.35238	2.14497	1.51934	53.76	1.99812
89.65	1.44975	2.35259	2.14547	1.51992	53.79	1.99831
89.7	1.44975	2.35296	2.14607	1.52056	53.82	1.99886
89.75	1.44975	2.35355	2.14632	1.52119	53.85	1.99915
89.8	1.44975	2.35419	2.14674	1.52177	53.88	1.9995
89.85	1.44975	2.35462	2.1472	1.52231	53.91	1.9998
89.9	1.44975	2.35499	2.14757	1.52292	53.94	2.00009
89.95	1.45098	2.35515	2.14807	1.52346	53.97	2.00034
90	1.45271	2.35526	2.1485	1.52398	54	2.00064
90.05	1.45369	2.35542	2.14925	1.52455	54.03	2.00078
90.1	1.45443	2.35568	2.14975	1.52519	54.06	2.00078
90.15	1.45468	2.35595	2.15043	1.52596	54.09	2.00093
90.2	1.45468	2.35632	2.151	1.52647	54.12	2.00123
90.25	1.45468	2.35664	2.1515	1.52712	54.15	2.00167
90.3	1.45468	2.35685	2.152	1.52773	54.18	2.00222
90.35	1.45468	2.35712	2.15278	1.52833	54.21	2.00266
90.4	1.45468	2.35728	2.15326	1.529	54.24	2.00281
90.45	1.45468	2.35744	2.15373	1.52951	54.27	2.00306
90.5	1.45468	2.35776	2.15421	1.53021	54.3	2.0032
90.55	1.45468	2.35824	2.15458	1.53074	54.33	2.00325
90.6	1.45246	2.35792	2.15504	1.53123	54.36	2.00286
90.65	1.45098	2.35787	2.15511	1.53184	54.39	2.00266
90.7	1.45049	2.35797	2.15544	1.53233	54.42	2.00266
90.75	1.45049	2.35803	2.15584	1.53293	54.45	2.00296
90.8	1.45024	2.35797	2.15619	1.53353	54.48	2.0031
90.85	1.45	2.35803	2.15661	1.53421	54.51	2.00325
90.9	1.44975	2.35824	2.15709	1.53466	54.54	2.0036
90.95	1.4495	2.35861	2.15777	1.53523	54.57	2.00389
91	1.4495	2.35882	2.15809	1.53578	54.6	2.00424
91.05	1.44926	2.35898	2.15864	1.53634	54.63	2.00434
91.1	1.44901	2.3593	2.15889	1.53703	54.66	2.00444
91.15	1.44876	2.35957	2.15937	1.53753	54.69	2.00459
91.2	1.44852	2.35984	2.15969	1.53807	54.72	2.00478
91.25	1.44852	2.36	2.16015	1.53865	54.75	2.00503
91.3	1.44827	2.3601	2.16055	1.53921	54.78	2.00513
91.35	1.44802	2.36032	2.1609	1.53975	54.81	2.00513
91.4	1.44778	2.36053	2.16157	1.54037	54.84	2.00523
91.45	1.44753	2.36069	2.16185	1.54079	54.87	2.00538
91.5	1.44753	2.3609	2.16237	1.54136	54.9	2.00557
91.55	1.44728	2.36106	2.16273	1.54192	54.93	2.00572
91.6	1.44704	2.36128	2.16323	1.54257	54.96	2.00602
91.65	1.44704	2.36149	2.16365	1.54318	54.99	2.00627
91.7	1.44926	2.36218	2.16428	1.54382	55.02	2.0071
91.75	1.44975	2.36239	2.16508	1.54443	55.05	2.0077
91.8	1.45	2.36245	2.16556	1.54497	55.08	2.00814
91.85	1.45024	2.36255	2.16586	1.54569	55.11	2.00859
91.9	1.45024	2.36271	2.16623	1.54619	55.14	2.00898
91.95	1.45024	2.36287	2.16666	1.54661	55.17	2.00938
92	1.45049	2.36309	2.16711	1.54716	55.2	2.00948
92.05	1.45049	2.36335	2.16748	1.54771	55.23	2.00948
92.1	1.45073	2.36383	2.16784	1.54831	55.26	2.00962
92.15	1.45073	2.3641	2.16844	1.54899	55.29	2.00987
92.2	1.45098	2.36437	2.16879	1.54956	55.32	2.01017
92.25	1.45098	2.36479	2.16914	1.55024	55.35	2.01031
92.3	1.45123	2.3657	2.16969	1.55083	55.38	2.01051
92.35	1.45123	2.36628	2.17024	1.55137	55.41	2.01066
92.4	1.45147	2.36671	2.17084	1.55195	55.44	2.01106
92.45	1.45147	2.36676	2.17134	1.5525	55.47	2.01135
92.5	1.45172	2.36682	2.17182	1.55311	55.5	2.0117
92.55	1.45172	2.36692	2.17227	1.55364	55.53	2.01194
92.6	1.45172	2.3674	2.17272	1.55418	55.56	2.01224
92.65	1.45197	2.36793	2.17317	1.5548	55.59	2.01269
92.7	1.45197	2.36836	2.17367	1.55532	55.62	2.01303
92.75	1.45221	2.36879	2.17407	1.55587	55.65	2.01343
92.8	1.45221	2.36905	2.1748	1.55645	55.68	2.01357
92.85	1.45221	2.36937	2.17527	1.55703	55.71	2.01362
92.9	1.45221	2.36953	2.17578	1.55769	55.74	2.01362
92.95	1.45221	2.36975	2.17623	1.55835	55.77	2.01362
93	1.45221	2.36996	2.17678	1.55896	55.8	2.01372
93.05	1.45246	2.37017	2.17723	1.55954	55.83	2.01407
93.1	1.45246	2.37039	2.17785	1.56001	55.86	2.01466
93.15	1.45221	2.3707	2.17816	1.56058	55.89	2.0151
93.2	1.44926	2.37039	2.17828	1.56099	55.92	2.01476
93.25	1.44852	2.37039	2.17888	1.56142	55.95	2.01491
93.3	1.44827	2.37049	2.17931	1.56189	55.98	2.0152
93.35	1.44827	2.37092	2.17973	1.56244	56.01	2.0155
93.4	1.44926	2.37177	2.18036	1.56312	56.04	2.01609
93.45	1.45098	2.37257	2.18099	1.5637	56.07	2.01678
93.5	1.45295	2.37326	2.18156	1.56437	56.1	2.01733
93.55	1.45443	2.37395	2.18204	1.56505	56.13	2.01772
93.6	1.45517	2.37449	2.18254	1.56568	56.16	2.01802
93.65	1.45542	2.37465	2.18284	1.56626	56.19	2.01827
93.7	1.45542	2.37465	2.18314	1.5669	56.22	2.01851
93.75	1.45542	2.3747	2.18364	1.56755	56.25	2.01891
93.8	1.45542	2.37486	2.18434	1.56831	56.28	2.01925
93.85	1.45542	2.37507	2.18457	1.56892	56.31	2.0197
93.9	1.45542	2.37523	2.18497	1.56952	56.34	2.02014
93.95	1.45567	2.37555	2.18544	1.57001	56.37	2.02059
94	1.45567	2.37587	2.18607	1.57058	56.4	2.02064
94.05	1.45567	2.37614	2.18655	1.57097	56.43	2.02069
94.1	1.45567	2.3764	2.1871	1.57154	56.46	2.02088
94.15	1.45567	2.37662	2.18765	1.57213	56.49	2.02113
94.2	1.45591	2.37678	2.18792	1.57264	56.52	2.02138
94.25	1.45641	2.37678	2.1884	1.57313	56.55	2.02157
94.3	1.45764	2.37699	2.1888	1.57371	56.58	2.02187
94.35	1.46109	2.3779	2.1897	1.57434	56.61	2.02271
94.4	1.46232	2.37832	2.19025	1.57485	56.64	2.02311
94.45	1.46232	2.37848	2.1908	1.57538	56.67	2.0234
94.5	1.46257	2.37875	2.19138	1.576	56.7	2.02375
94.55	1.46454	2.37907	2.19168	1.57666	56.73	2.02399
94.6	1.46528	2.37928	2.19208	1.57739	56.76	2.02424
94.65	1.46577	2.37955	2.19256	1.57801	56.79	2.02444
94.7	1.46627	2.37976	2.19301	1.57865	56.82	2.02449
94.75	1.46651	2.37997	2.19374	1.57926	56.85	2.02459
94.8	1.46651	2.38008	2.19409	1.57967	56.88	2.02464
94.85	1.46356	2.37987	2.19414	1.58002	56.91	2.02429
94.9	1.46257	2.38003	2.19441	1.58058	56.94	2.02434
94.95	1.46208	2.38019	2.19496	1.58097	56.97	2.02449
95	1.46158	2.38013	2.19536	1.58149	57	2.02464
95.05	1.46109	2.38003	2.19581	1.58194	57.03	2.02473
95.1	1.4606	2.37997	2.19629	1.58242	57.06	2.02478
95.15	1.4601	2.37997	2.19674	1.58294	57.09	2.02518
95.2	1.45961	2.38029	2.19704	1.58349	57.12	2.02582
95.25	1.45912	2.38061	2.19729	1.58396	57.15	2.02636
95.3	1.45862	2.38093	2.19757	1.58453	57.18	2.02681
95.35	1.45838	2.38109	2.19797	1.58509	57.21	2.02696
95.4	1.45838	2.38141	2.19832	1.58585	57.24	2.02696
95.45	1.45838	2.38189	2.19867	1.58639	57.27	2.02696
95.5	1.45838	2.38216	2.19897	1.587	57.3	2.02696
95.55	1.45838	2.38242	2.19935	1.58766	57.33	2.02696
95.6	1.45838	2.38274	2.1998	1.58827	57.36	2.02706
95.65	1.45838	2.38301	2.20012	1.58884	57.39	2.0272
95.7	1.45838	2.38344	2.20067	1.58929	57.42	2.02735
95.75	1.45838	2.38392	2.20095	1.58974	57.45	2.0275
95.8	1.45838	2.38434	2.2015	1.59027	57.48	2.0278
95.85	1.45838	2.3845	2.20213	1.59085	57.51	2.02809
95.9	1.45838	2.38456	2.20255	1.59142	57.54	2.02834
95.95	1.45813	2.38466	2.20323	1.592	57.57	2.02849
96	1.45788	2.38488	2.20358	1.59253	57.6	2.02873
96.05	1.45764	2.38509	2.20395	1.59299	57.63	2.02903
96.1	1.45739	2.38525	2.20438	1.59349	57.66	2.02923
96.15	1.45813	2.38551	2.20483	1.59404	57.69	2.02962
96.2	1.45862	2.38562	2.20531	1.59458	57.72	2.02992
96.25	1.45936	2.38578	2.20578	1.59514	57.75	2.03012
96.3	1.45961	2.38583	2.20621	1.59572	57.78	2.03027
96.35	1.45961	2.38583	2.20658	1.59637	57.81	2.03046
96.4	1.45961	2.38583	2.20719	1.59701	57.84	2.03066
96.45	1.45961	2.38583	2.20754	1.59758	57.87	2.03086
96.5	1.45961	2.38589	2.20789	1.598	57.9	2.03111
96.55	1.45961	2.38594	2.20836	1.59854	57.93	2.03135
96.6	1.45961	2.38631	2.20876	1.59921	57.96	2.0318
96.65	1.45961	2.38711	2.20909	1.59979	57.99	2.03214
96.7	1.45961	2.38754	2.20949	1.60029	58.02	2.03249
96.75	1.4569	2.38786	2.21014	1.60088	58.05	2.03303
96.8	1.45591	2.38797	2.21062	1.60134	58.08	2.03343
96.85	1.45567	2.38802	2.21097	1.60191	58.11	2.03377
96.9	1.45567	2.38823	2.21129	1.60245	58.14	2.03407
96.95	1.45542	2.38844	2.21182	1.60296	58.17	2.03432
97	1.45542	2.38866	2.21225	1.6035	58.2	2.03446
97.05	1.45517	2.38892	2.21265	1.60396	58.23	2.03466
97.1	1.45517	2.38903	2.213	1.60445	58.26	2.03481
97.15	1.45493	2.38914	2.21337	1.60514	58.29	2.03486
97.2	1.45493	2.38935	2.2139	1.60572	58.32	2.03486
97.25	1.45468	2.38951	2.21422	1.60628	58.35	2.03491
97.3	1.45246	2.38962	2.21445	1.60677	58.38	2.03471
97.35	1.45098	2.38972	2.21488	1.60723	58.41	2.03476
97.4	1.45	2.38988	2.21543	1.6078	58.44	2.03491
97.45	1.44556	2.38919	2.2155	1.6082	58.47	2.03407
97.5	1.44334	2.38887	2.21595	1.60855	58.5	2.03367
97.55	1.44186	2.3886	2.2161	1.60901	58.53	2.03357
97.6	1.44137	2.38866	2.21645	1.60957	58.56	2.03382
97.65	1.44161	2.38882	2.21693	1.61023	58.59	2.03407
97.7	1.44186	2.38903	2.21746	1.61072	58.62	2.03436
97.75	1.44186	2.38919	2.21798	1.61126	58.65	2.03476
97.8	1.44211	2.38935	2.21853	1.6118	58.68	2.03511
97.85	1.44235	2.38951	2.21886	1.61234	58.71	2.0353
97.9	1.44235	2.38967	2.21906	1.61297	58.74	2.0355
97.95	1.4426	2.38988	2.21933	1.61354	58.77	2.03575
98	1.44457	2.39063	2.21971	1.6141	58.8	2.03649
98.05	1.44432	2.39132	2.22029	1.61466	58.83	2.03738
98.1	1.44383	2.39159	2.22089	1.61523	58.86	2.03792
98.15	1.44531	2.39201	2.22161	1.61576	58.89	2.03856
98.2	1.44605	2.39233	2.22252	1.61639	58.92	2.03886
98.25	1.4463	2.39292	2.22312	1.61699	58.95	2.03911
98.3	1.4463	2.39351	2.22367	1.61751	58.98	2.0393
98.35	1.4458	2.39399	2.22394	1.61814	59.01	2.03955
98.4	1.44531	2.39436	2.22437	1.61884	59.04	2.03975
98.45	1.44482	2.39473	2.22462	1.61942	59.07	2.03994
98.5	1.44432	2.39505	2.22492	1.61987	59.1	2.04004
98.55	1.44408	2.39516	2.2253	1.6203	59.13	2.04004
98.6	1.44358	2.39612	2.22572	1.62073	59.16	2.04009
98.65	1.44358	2.39691	2.22622	1.62109	59.19	2.04024
98.7	1.44383	2.39707	2.2267	1.62156	59.22	2.04044
98.75	1.44383	2.39707	2.2272	1.62201	59.25	2.04059
98.8	1.44408	2.39713	2.2277	1.6224	59.28	2.04078
98.85	1.44432	2.39718	2.22828	1.62292	59.31	2.04098
98.9	1.44457	2.39723	2.22865	1.62346	59.34	2.04118
98.95	1.44482	2.39729	2.22903	1.62404	59.37	2.04143
99	1.44506	2.39734	2.22938	1.62457	59.4	2.04162
99.05	1.44531	2.3975	2.22983	1.62512	59.43	2.04182
99.1	1.44556	2.39766	2.23033	1.62584	59.46	2.04202
99.15	1.44827	2.39782	2.23073	1.62631	59.49	2.04222
99.2	1.44975	2.39862	2.23121	1.62683	59.52	2.04256
99.25	1.45	2.39905	2.23181	1.62736	59.55	2.04281
99.3	1.45	2.39937	2.23211	1.62788	59.58	2.0433
99.35	1.45024	2.39963	2.23246	1.62842	59.61	2.0436
99.4	1.45024	2.39969	2.23276	1.62892	59.64	2.0438
99.45	1.45049	2.39969	2.23321	1.62945	59.67	2.04399
99.5	1.45049	2.39969	2.23369	1.62988	59.7	2.04434
99.55	1.45073	2.39969	2.23401	1.63041	59.73	2.04469
99.6	1.45073	2.39979	2.23446	1.63099	59.76	2.04503
99.65	1.45098	2.39995	2.23484	1.63156	59.79	2.04528
99.7	1.45098	2.40006	2.23544	1.6321	59.82	2.04553
99.75	1.45147	2.40027	2.23584	1.63269	59.85	2.04582
99.8	1.45147	2.40043	2.23624	1.63329	59.88	2.04607
99.85	1.45197	2.40059	2.23654	1.63389	59.91	2.04627
[truncated: 18,163 more rows]

## Sheet: Figure 2a
Relative humidity (%)	Water uptake (g g-1)	Relative humidity (%)	Water uptake (g g-1)
	Li-SHC		LiCl
1.268e-05	0	0.70018	3.70358
0.00157	0.00211	0.69995	3.70123
0.00431	0.00558	0.69972	3.69888
0.02399	0.0346	0.69949	3.69653
0.02423	0.06628	0.69926	3.69418
0.02727	0.09662	0.69903	3.69184
0.03915	0.12615	0.69881	3.6895
0.05766	0.15622	0.69858	3.68716
0.07898	0.1858	0.69835	3.68482
0.09359	0.21594	0.69812	3.68248
0.10781	0.24651	0.69788	3.68015
0.12562	0.27561	0.69765	3.67782
0.1271	0.30671	0.69742	3.6755
0.12804	0.33809	0.69719	3.67317
0.12866	0.36954	0.69696	3.67085
0.12921	0.40025	0.69673	3.66853
0.13007	0.43064	0.6965	3.66621
0.13054	0.46112	0.69627	3.66389
0.13109	0.49055	0.69604	3.66158
0.13148	0.5196	0.69581	3.65927
0.13148	0.5196	0.69558	3.65696
0.13226	0.54908	0.69535	3.65466
0.1328	0.57941	0.69511	3.65235
0.13319	0.60907	0.69488	3.65005
0.13405	0.63861	0.69465	3.64775
0.13468	0.66784	0.69442	3.64545
0.13538	0.69789	0.69419	3.64316
0.13593	0.72858	0.69396	3.64087
0.13679	0.75977	0.69372	3.63858
0.13733	0.78983	0.69349	3.63629
0.1378	0.81817	0.69326	3.63401
0.13866	0.84862	0.69303	3.63172
0.13952	0.87756	0.69279	3.62944
0.14038	0.90796	0.69256	3.62716
0.14108	0.93899	0.69233	3.62489
0.14171	0.97035	0.6921	3.62261
0.14679	1.155	0.69186	3.62034
0.14921	1.16444	0.69163	3.61807
0.15179	1.17404	0.6914	3.61581
0.15405	1.18381	0.69116	3.61354
0.15671	1.19371	0.69093	3.61128
0.15928	1.20379	0.6907	3.60902
0.16186	1.21403	0.69046	3.60676
0.16475	1.22443	0.69023	3.6045
0.16756	1.23501	0.69	3.60225
0.17045	1.24576	0.68976	3.6
0.17303	1.25669	0.68953	3.59775
0.17623	1.26777	0.68929	3.5955
0.1792	1.27908	0.68906	3.59326
0.18225	1.29057	0.68883	3.59102
0.18537	1.30224	0.68859	3.58878
0.18873	1.31412	0.68836	3.58654
0.19233	1.32619	0.68812	3.5843
0.19514	1.33852	0.68789	3.58207
0.1985	1.35101	0.68765	3.57984
0.20209	1.3637	0.68742	3.57761
0.20568	1.37662	0.68718	3.57539
0.20935	1.38976	0.68695	3.57316
0.21326	1.40312	0.68671	3.57094
0.21717	1.41675	0.68648	3.56872
0.22131	1.4306	0.68624	3.5665
0.22505	1.44473	0.68601	3.56429
0.22935	1.4591	0.68577	3.56207
0.2338	1.47372	0.68554	3.55986
0.23818	1.48863	0.6853	3.55765
0.24271	1.50383	0.68507	3.55545
0.24747	1.5193	0.68483	3.55324
0.25239	1.53507	0.68459	3.55104
0.25692	1.55112	0.68436	3.54884
0.26185	1.56745	0.68412	3.54664
0.267	1.5841	0.68389	3.54444
0.27223	1.60109	0.68365	3.54225
0.27739	1.61837	0.68341	3.54006
0.28278	1.63601	0.68318	3.53787
0.2884	1.65394	0.68294	3.53568
0.29418	1.67223	0.6827	3.5335
0.29981	1.69088	0.68247	3.53131
0.30551	1.70992	0.68223	3.52913
0.31137	1.72931	0.68199	3.52696
0.31762	1.74905	0.68176	3.52478
0.32402	1.76919	0.68152	3.5226
0.33035	1.78974	0.68128	3.52043
0.33683	1.81073	0.68104	3.51826
0.3434	1.8321	0.68081	3.51609
0.35019	1.85388	0.68057	3.51393
0.35691	1.87608	0.68033	3.51176
0.3637	1.89871	0.68009	3.5096
0.37027	1.92178	0.67985	3.50744
0.37722	1.94524	0.67962	3.50529
0.38464	1.96914	0.67938	3.50313
0.39143	1.99324	0.67914	3.50098
0.3987	2.01803	0.6789	3.49883
0.40581	2.04329	0.67866	3.49668
0.41338	2.069	0.67842	3.49453
0.42112	2.09519	0.67819	3.49239
0.42862	2.12186	0.67795	3.49024
0.43635	2.14901	0.67771	3.4881
0.44385	2.17666	0.67747	3.48596
0.45158	2.20478	0.67723	3.48383
0.45892	2.2334	0.67699	3.48169
0.46697	2.26247	0.67675	3.47956
0.47455	2.29206	0.67651	3.47743
0.48275	2.32211	0.67627	3.4753
0.48993	2.35215	0.67603	3.47318
0.49782	2.38318	0.67579	3.47105
0.50548	2.4147	0.67556	3.46893
0.51352	2.4467	0.67532	3.46681
0.5211	2.47923	0.67508	3.46469
0.52876	2.51224	0.67484	3.46258
0.53618	2.54574	0.6746	3.46047
0.54407	2.57969	0.67436	3.45835
0.55125	2.61416	0.67411	3.45624
0.55899	2.64908	0.67387	3.45414
0.56633	2.68449	0.67363	3.45203
0.57367	2.7204	0.67339	3.44993
0.58125	2.75672	0.67315	3.44783
0.58906	2.7935	0.67291	3.44573
0.5964	2.83078	0.67267	3.44363
0.60367	2.86858	0.67243	3.44153
0.61171	2.90679	0.67219	3.43944
0.61859	2.94557	0.67195	3.43735
0.62569	2.98478	0.67171	3.43526
0.63272	3.02442	0.67147	3.43317
0.6396	3.0645	0.67122	3.43109
0.64632	3.10504	0.67098	3.429
0.65296	3.14597	0.67074	3.42692
0.65928	3.18734	0.6705	3.42484
0.66608	3.22911	0.67026	3.42277
0.67209	3.27135	0.67002	3.42069
0.67795	3.31398	0.66977	3.41862
0.68381	3.35695	0.66953	3.41655
0.6899	3.40026	0.66929	3.41448
0.69764	3.44393	0.66905	3.41241
0.70342	3.48811	0.6688	3.41034
		0.66856	3.40828
		0.66832	3.40622
		0.66808	3.40416
		0.66783	3.4021
		0.66759	3.40005
		0.66735	3.39799
		0.6671	3.39594
		0.66686	3.39389
		0.66662	3.39185
		0.66638	3.3898
		0.66613	3.38776
		0.66589	3.38571
		0.66564	3.38367
		0.6654	3.38164
		0.66516	3.3796
		0.66491	3.37757
		0.66467	3.37553
		0.66442	3.3735
		0.66418	3.37148
		0.66394	3.36945
		0.66369	3.36743
		0.66345	3.3654
		0.6632	3.36338
		0.66296	3.36136
		0.66271	3.35935
		0.66247	3.35733
		0.66222	3.35532
		0.66198	3.35331
		0.66173	3.3513
		0.66149	3.34929
		0.66124	3.34729
		0.661	3.34528
		0.66075	3.34328
		0.66051	3.34128
		0.66026	3.33928
		0.66001	3.33729
		0.65977	3.33529
		0.65952	3.3333
		0.65928	3.33131
		0.65903	3.32932
		0.65878	3.32734
		0.65854	3.32535
		0.65829	3.32337
		0.65805	3.32139
		0.6578	3.31941
		0.65755	3.31743
		0.6573	3.31546
		0.65706	3.31348
		0.65681	3.31151
		0.65656	3.30954
		0.65632	3.30757
		0.65607	3.30561
		0.65582	3.30364
		0.65557	3.30168
		0.65533	3.29972
		0.65508	3.29776
		0.65483	3.2958
		0.65458	3.29385
		0.65434	3.2919
		0.65409	3.28994
		0.65384	3.28799
		0.65359	3.28605
		0.65334	3.2841
		0.65309	3.28216
		0.65285	3.28021
		0.6526	3.27827
		0.65235	3.27633
		0.6521	3.2744
		0.65185	3.27246
		0.6516	3.27053
		0.65135	3.2686
		0.6511	3.26667
		0.65086	3.26474
		0.65061	3.26281
		0.65036	3.26089
		0.65011	3.25896
		0.64986	3.25704
		0.64961	3.25512
		0.64936	3.25321
		0.64911	3.25129
		0.64886	3.24938
		0.64861	3.24747
		0.64836	3.24556
		0.64811	3.24365
		0.64786	3.24174
		0.64761	3.23983
		0.64736	3.23793
		0.64711	3.23603
		0.64686	3.23413
		0.6466	3.23223
		0.64635	3.23034
		0.6461	3.22844
		0.64585	3.22655
		0.6456	3.22466
		0.64535	3.22277
		0.6451	3.22088
		0.64485	3.21899
		0.6446	3.21711
		0.64434	3.21523
		0.64409	3.21335
		0.64384	3.21147
		0.64359	3.20959
		0.64334	3.20771
		0.64308	3.20584
		0.64283	3.20397
		0.64258	3.2021
		0.64233	3.20023
		0.64208	3.19836
		0.64182	3.1965
		0.64157	3.19463
		0.64132	3.19277
		0.64107	3.19091
		0.64081	3.18905
		0.64056	3.18719
		0.64031	3.18534
		0.64005	3.18348
		0.6398	3.18163
		0.63955	3.17978
		0.63929	3.17793
		0.63904	3.17609
		0.63879	3.17424
		0.63853	3.1724
		0.63828	3.17056
		0.63803	3.16872
		0.63777	3.16688
		0.63752	3.16504
		0.63727	3.16321
		0.63701	3.16137
		0.63676	3.15954
		0.6365	3.15771
		0.63625	3.15588
		0.63599	3.15405
		0.63574	3.15223
		0.63548	3.15041
		0.63523	3.14858
		0.63498	3.14676
		0.63472	3.14494
		0.63447	3.14313
		0.63421	3.14131
		0.63396	3.1395
		0.6337	3.13769
		0.63344	3.13587
		0.63319	3.13407
		0.63293	3.13226
		0.63268	3.13045
		0.63242	3.12865
		0.63217	3.12685
		0.63191	3.12504
		0.63166	3.12325
		0.6314	3.12145
		0.63114	3.11965
		0.63089	3.11786
		0.63063	3.11606
		0.63037	3.11427
		0.63012	3.11248
		0.62986	3.1107
		0.62961	3.10891
		0.62935	3.10712
		0.62909	3.10534
		0.62884	3.10356
		0.62858	3.10178
		0.62832	3.1
		0.62806	3.09822
		0.62781	3.09645
		0.62755	3.09467
		0.62729	3.0929
		0.62704	3.09113
		0.62678	3.08936
		0.62652	3.08759
		0.62626	3.08583
		0.626	3.08406
		0.62575	3.0823
		0.62549	3.08054
		0.62523	3.07878
		0.62497	3.07702
		0.62471	3.07527
		0.62446	3.07351
		0.6242	3.07176
		0.62394	3.07
		0.62368	3.06825
		0.62342	3.06651
		0.62316	3.06476
		0.62291	3.06301
		0.62265	3.06127
		0.62239	3.05952
		0.62213	3.05778
		0.62187	3.05604
		0.62161	3.05431
		0.62135	3.05257
		0.62109	3.05083
		0.62083	3.0491
		0.62057	3.04737
		0.62031	3.04564
		0.62005	3.04391
		0.61979	3.04218
		0.61954	3.04046
		0.61928	3.03873
		0.61902	3.03701
		0.61876	3.03529
		0.6185	3.03357
		0.61824	3.03185
		0.61798	3.03013
		0.61771	3.02842
		0.61745	3.0267
		0.61719	3.02499
		0.61693	3.02328
		0.61667	3.02157
		0.61641	3.01986
		0.61615	3.01815
		0.61589	3.01645
		0.61563	3.01475
		0.61537	3.01304
		0.61511	3.01134
		0.61485	3.00964
		0.61458	3.00795
		0.61432	3.00625
		0.61406	3.00456
		0.6138	3.00286
		0.61354	3.00117
		0.61328	2.99948
		0.61302	2.99779
		0.61275	2.9961
		0.61249	2.99442
		0.61223	2.99273
		0.61197	2.99105
		0.61171	2.98937
		0.61144	2.98769
		0.61118	2.98601
		0.61092	2.98433
		0.61066	2.98266
		0.61039	2.98098
		0.61013	2.97931
		0.60987	2.97764
		0.60961	2.97597
		0.60934	2.9743
		0.60908	2.97263
		0.60882	2.97097
		0.60855	2.9693
		0.60829	2.96764
		0.60803	2.96598
		0.60777	2.96432
		0.6075	2.96266
		0.60724	2.961
		0.60697	2.95935
		0.60671	2.95769
		0.60645	2.95604
		0.60618	2.95439
		0.60592	2.95274
		0.60566	2.95109
		0.60539	2.94944
		0.60513	2.9478
		0.60486	2.94615
		0.6046	2.94451
		0.60434	2.94287
		0.60407	2.94123
		0.60381	2.93959
		0.60354	2.93795
		0.60328	2.93632
		0.60301	2.93468
		0.60275	2.93305
		0.60248	2.93142
		0.60222	2.92979
		0.60195	2.92816
		0.60169	2.92653
		0.60142	2.9249
		0.60116	2.92328
		0.60089	2.92166
		0.60063	2.92003
		0.60036	2.91841
		0.6001	2.91679
		0.59983	2.91518
		0.59957	2.91356
		0.5993	2.91194
		0.59904	2.91033
		0.59877	2.90872
		0.5985	2.90711
		0.59824	2.9055
		0.59797	2.90389
		0.59771	2.90228
		0.59744	2.90068
		0.59717	2.89907
		0.59691	2.89747
		0.59664	2.89587
		0.59638	2.89427
		0.59611	2.89267
		0.59584	2.89107
		0.59558	2.88947
		0.59531	2.88788
		0.59504	2.88629
		0.59478	2.88469
		0.59451	2.8831
		0.59424	2.88151
		0.59397	2.87992
		0.59371	2.87834
		0.59344	2.87675
		0.59317	2.87517
		0.59291	2.87358
		0.59264	2.872
		0.59237	2.87042
		0.5921	2.86884
		0.59184	2.86727
		0.59157	2.86569
		0.5913	2.86412
		0.59103	2.86254
		0.59077	2.86097
		0.5905	2.8594
		0.59023	2.85783
		0.58996	2.85626
		0.58969	2.85469
		0.58942	2.85313
		0.58916	2.85156
		0.58889	2.85
		0.58862	2.84844
		0.58835	2.84688
		0.58808	2.84532
		0.58781	2.84376
		0.58755	2.8422
		0.58728	2.84065
		0.58701	2.83909
		0.58674	2.83754
		0.58647	2.83599
		0.5862	2.83444
		0.58593	2.83289
		0.58566	2.83134
		0.58539	2.8298
		0.58512	2.82825
		0.58486	2.82671
		0.58459	2.82517
		0.58432	2.82362
		0.58405	2.82208
		0.58378	2.82055
		0.58351	2.81901
		0.58324	2.81747
		0.58297	2.81594
		0.5827	2.8144
		0.58243	2.81287
		0.58216	2.81134
		0.58189	2.80981
		0.58162	2.80828
		0.58135	2.80675
		0.58108	2.80523
		0.58081	2.8037
		0.58054	2.80218
		0.58027	2.80066
		0.58	2.79914
		0.57973	2.79762
		0.57946	2.7961
		0.57918	2.79458
		0.57891	2.79307
		0.57864	2.79155
		0.57837	2.79004
		0.5781	2.78852
		0.57783	2.78701
		0.57756	2.7855
		0.57729	2.784
		0.57702	2.78249
		0.57675	2.78098
		0.57648	2.77948
		0.5762	2.77797
		0.57593	2.77647
		0.57566	2.77497
		0.57539	2.77347
		0.57512	2.77197
		0.57485	2.77047
		0.57457	2.76898
		0.5743	2.76748
		0.57403	2.76599
		0.57376	2.7645
		0.57349	2.763
		0.57322	2.76151
		0.57294	2.76002
		0.57267	2.75854
		0.5724	2.75705
		0.57213	2.75556
		0.57185	2.75408
		0.57158	2.7526
		0.57131	2.75112
		0.57104	2.74964
		0.57076	2.74816
		0.57049	2.74668
		0.57022	2.7452
		0.56995	2.74372
		0.56967	2.74225
		0.5694	2.74078
		0.56913	2.7393
		0.56886	2.73783
		0.56858	2.73636
		0.56831	2.73489
		0.56804	2.73343
		0.56776	2.73196
		0.56749	2.7305
		0.56722	2.72903
		0.56694	2.72757
		0.56667	2.72611
		0.5664	2.72465
		0.56612	2.72319
		0.56585	2.72173
		0.56558	2.72027
		0.5653	2.71882
		0.56503	2.71736
		0.56475	2.71591
		0.56448	2.71446
		0.56421	2.71301
		0.56393	2.71156
		0.56366	2.71011
		0.56338	2.70866
		0.56311	2.70721
		0.56284	2.70577
		0.56256	2.70433
		0.56229	2.70288
		0.56201	2.70144
		0.56174	2.7
		0.56146	2.69856
		0.56119	2.69712
		0.56092	2.69569
		0.56064	2.69425
		0.56037	2.69281
		0.56009	2.69138
		0.55982	2.68995
		0.55954	2.68852
		0.55927	2.68709
		0.55899	2.68566
		0.55872	2.68423
		0.55844	2.6828
		0.55817	2.68138
		0.55789	2.67995
		0.55762	2.67853
		0.55734	2.67711
		0.55707	2.67569
		0.55679	2.67427
		0.55652	2.67285
		0.55624	2.67143
		0.55597	2.67001
		0.55569	2.6686
		0.55541	2.66718
		0.55514	2.66577
		0.55486	2.66436
		0.55459	2.66295
		0.55431	2.66154
		0.55404	2.66013
		0.55376	2.65872
		0.55348	2.65731
		0.55321	2.65591
		0.55293	2.6545
		0.55266	2.6531
		0.55238	2.6517
		0.5521	2.6503
		0.55183	2.6489
		0.55155	2.6475
		0.55127	2.6461
		0.551	2.6447
		0.55072	2.64331
		0.55045	2.64191
		0.55017	2.64052
		0.54989	2.63913
		0.54962	2.63774
		0.54934	2.63635
		0.54906	2.63496
		0.54879	2.63357
		0.54851	2.63218
		0.54823	2.6308
		0.54796	2.62941
		0.54768	2.62803
		0.5474	2.62665
		0.54712	2.62526
		0.54685	2.62388
		0.54657	2.6225
		0.54629	2.62113
		0.54602	2.61975
		0.54574	2.61837
		0.54546	2.617
		0.54518	2.61563
		0.54491	2.61425
		0.54463	2.61288
		0.54435	2.61151
		0.54407	2.61014
		0.5438	2.60877
		0.54352	2.6074
		0.54324	2.60604
		0.54296	2.60467
		0.54269	2.60331
		0.54241	2.60195
		0.54213	2.60058
		0.54185	2.59922
		0.54158	2.59786
		0.5413	2.5965
		0.54102	2.59515
		0.54074	2.59379
		0.54046	2.59243
		0.54019	2.59108
		0.53991	2.58972
		0.53963	2.58837
		0.53935	2.58702
		0.53907	2.58567
		0.53879	2.58432
		0.53852	2.58297
		0.53824	2.58162
		0.53796	2.58028
		0.53768	2.57893
		0.5374	2.57759
		0.53712	2.57625
		0.53685	2.5749
		0.53657	2.57356
		0.53629	2.57222
		0.53601	2.57088
		0.53573	2.56955
		0.53545	2.56821
		0.53517	2.56687
		0.53489	2.56554
		0.53462	2.5642
		0.53434	2.56287
		0.53406	2.56154
		0.53378	2.56021
		0.5335	2.55888
		0.53322	2.55755
		0.53294	2.55622
		0.53266	2.55489
		0.53238	2.55357
		0.5321	2.55224
		0.53182	2.55092
		0.53155	2.5496
		0.53127	2.54828
		0.53099	2.54696
		0.53071	2.54564
		0.53043	2.54432
		0.53015	2.543
		0.52987	2.54168
		0.52959	2.54037
		0.52931	2.53905
		0.52903	2.53774
		0.52875	2.53643
		0.52847	2.53511
		0.52819	2.5338
		0.52791	2.53249
		0.52763	2.53119
		0.52735	2.52988
		0.52707	2.52857
		0.52679	2.52727
		0.52651	2.52596
		0.52623	2.52466
		0.52595	2.52335
		0.52567	2.52205
		0.52539	2.52075
		0.52511	2.51945
		0.52483	2.51815
		0.52455	2.51686
		0.52427	2.51556
		0.52399	2.51426
		0.52371	2.51297
		0.52343	2.51168
		0.52315	2.51038
		0.52287	2.50909
		0.52259	2.5078
		0.52231	2.50651
		0.52203	2.50522
		0.52175	2.50393
		0.52147	2.50265
		0.52119	2.50136
		0.52091	2.50008
		0.52063	2.49879
		0.52035	2.49751
		0.52007	2.49623
		0.51978	2.49495
		0.5195	2.49367
		0.51922	2.49239
		0.51894	2.49111
		0.51866	2.48983
		0.51838	2.48855
		0.5181	2.48728
		0.51782	2.486
		0.51754	2.48473
		0.51726	2.48346
		0.51698	2.48219
		0.5167	2.48092
		0.51641	2.47965
		0.51613	2.47838
		0.51585	2.47711
		0.51557	2.47584
		0.51529	2.47458
		0.51501	2.47331
		0.51473	2.47205
		0.51445	2.47079
		0.51417	2.46952
		0.51388	2.46826
		0.5136	2.467
		0.51332	2.46574
		0.51304	2.46449
		0.51276	2.46323
		0.51248	2.46197
		0.5122	2.46072
		0.51192	2.45946
		0.51163	2.45821
		0.51135	2.45696
		0.51107	2.4557
		0.51079	2.45445
		0.51051	2.4532
		0.51023	2.45196
		0.50995	2.45071
		0.50966	2.44946
		0.50938	2.44821
		0.5091	2.44697
		0.50882	2.44572
		0.50854	2.44448
		0.50826	2.44324
		0.50797	2.442
		0.50769	2.44076
		0.50741	2.43952
		0.50713	2.43828
		0.50685	2.43704
		0.50656	2.4358
		0.50628	2.43457
		0.506	2.43333
		0.50572	2.4321
		0.50544	2.43087
		0.50516	2.42963
		0.50487	2.4284
		0.50459	2.42717
		0.50431	2.42594
		0.50403	2.42471
		0.50375	2.42349
		0.50346	2.42226
		0.50318	2.42103
		0.5029	2.41981
		0.50262	2.41858
		0.50234	2.41736
		0.50205	2.41614
		0.50177	2.41492
		0.50149	2.4137
		0.50121	2.41248
		0.50092	2.41126
		0.50064	2.41004
		0.50036	2.40882
		0.50008	2.40761
		0.4998	2.40639
		0.49951	2.40518
		0.49923	2.40396
		0.49895	2.40275
		0.49867	2.40154
		0.49838	2.40033
		0.4981	2.39912
		0.49782	2.39791
		0.49754	2.3967
		0.49725	2.3955
		0.49697	2.39429
		0.49669	2.39308
		0.49641	2.39188
		0.49613	2.39068
		0.49584	2.38947
		0.49556	2.38827
		0.49528	2.38707
		0.495	2.38587
		0.49471	2.38467
		0.49443	2.38347
		0.49415	2.38228
		0.49387	2.38108
		0.49358	2.37988
		0.4933	2.37869
		0.49302	2.37749
		0.49273	2.3763
		0.49245	2.37511
		0.49217	2.37392
		0.49189	2.37273
		0.4916	2.37154
		0.49132	2.37035
		0.49104	2.36916
		0.49076	2.36797
		0.49047	2.36679
		0.49019	2.3656
		0.48991	2.36442
		0.48963	2.36323
		0.48934	2.36205
		0.48906	2.36087
		0.48878	2.35969
		0.4885	2.35851
		0.48821	2.35733
		0.48793	2.35615
		0.48765	2.35497
		0.48736	2.3538
		0.48708	2.35262
		0.4868	2.35145
		0.48652	2.35027
		0.48623	2.3491
		0.48595	2.34792
		0.48567	2.34675
		0.48538	2.34558
		0.4851	2.34441
		0.48482	2.34324
		0.48454	2.34207
		0.48425	2.34091
		0.48397	2.33974
		0.48369	2.33858
		0.4834	2.33741
		0.48312	2.33625
		0.48284	2.33508
		0.48256	2.33392
		0.48227	2.33276
		0.48199	2.3316
		0.48171	2.33044
		0.48142	2.32928
		0.48114	2.32812
		0.48086	2.32696
		0.48058	2.32581
		0.48029	2.32465
		0.48001	2.3235
		0.47973	2.32234
		0.47944	2.32119
		0.47916	2.32004
		0.47888	2.31888
		0.4786	2.31773
		0.47831	2.31658
		0.47803	2.31543
		0.47775	2.31429
		0.47746	2.31314
		0.47718	2.31199
		0.4769	2.31085
		0.47662	2.3097
		0.47633	2.30856
		0.47605	2.30741
		0.47577	2.30627
		0.47548	2.30513
		0.4752	2.30399
		0.47492	2.30285
		0.47464	2.30171
		0.47435	2.30057
		0.47407	2.29943
		0.47379	2.29829
		0.4735	2.29716
		0.47322	2.29602
		0.47294	2.29489
		0.47266	2.29375
		0.47237	2.29262
		0.47209	2.29149
		0.47181	2.29036
		0.47152	2.28923
		0.47124	2.2881
		0.47096	2.28697
		0.47068	2.28584
		0.47039	2.28471
		0.47011	2.28359
		0.46983	2.28246
		0.46954	2.28134
		0.46926	2.28021
		0.46898	2.27909
		0.4687	2.27797
		0.46841	2.27684
		0.46813	2.27572
		0.46785	2.2746
		0.46756	2.27348
		0.46728	2.27237
		0.467	2.27125
		0.46672	2.27013
		0.46643	2.26901
		0.46615	2.2679
		0.46587	2.26678
		0.46559	2.26567
		0.4653	2.26456
		0.46502	2.26344
		0.46474	2.26233
		0.46445	2.26122
		0.46417	2.26011
		0.46389	2.259
		0.46361	2.25789
		0.46332	2.25679
		0.46304	2.25568
		0.46276	2.25457
		0.46248	2.25347
		0.46219	2.25236
		0.46191	2.25126
		0.46163	2.25016
		0.46135	2.24906
		0.46106	2.24795
		0.46078	2.24685
		0.4605	2.24575
		0.46022	2.24465
		0.45993	2.24356
		0.45965	2.24246
		0.45937	2.24136
		0.45909	2.24027
		0.4588	2.23917
		0.45852	2.23808
		0.45824	2.23698
		0.45796	2.23589
		0.45767	2.2348
		0.45739	2.2337
		0.45711	2.23261
		0.45683	2.23152
		0.45654	2.23043
		0.45626	2.22935
		0.45598	2.22826
		0.4557	2.22717
		0.45541	2.22609
		0.45513	2.225
		0.45485	2.22392
		0.45457	2.22283
		0.45428	2.22175
		0.454	2.22067
		0.45372	2.21958
		0.45344	2.2185
		0.45316	2.21742
		0.45287	2.21634
		0.45259	2.21526
		0.45231	2.21419
		0.45203	2.21311
		0.45175	2.21203
		0.45146	2.21096
		0.45118	2.20988
		0.4509	2.20881
		0.45062	2.20773
		0.45034	2.20666
		0.45005	2.20559
		0.44977	2.20452
		0.44949	2.20345
		0.44921	2.20238
		0.44893	2.20131
		0.44864	2.20024
		0.44836	2.19917
		0.44808	2.19811
		0.4478	2.19704
		0.44752	2.19598
		0.44723	2.19491
		0.44695	2.19385
		0.44667	2.19278
		0.44639	2.19172
		0.44611	2.19066
		0.44583	2.1896
		0.44554	2.18854
		0.44526	2.18748
		0.44498	2.18642
		0.4447	2.18536
		0.44442	2.1843
		0.44414	2.18325
		0.44385	2.18219
		0.44357	2.18114
		0.44329	2.18008
		0.44301	2.17903
		0.44273	2.17798
		0.44245	2.17692
		0.44217	2.17587
		0.44188	2.17482
		0.4416	2.17377
		0.44132	2.17272
		0.44104	2.17167
		0.44076	2.17062
		0.44048	2.16958
		0.4402	2.16853
		0.43992	2.16748
		0.43963	2.16644
		0.43935	2.1654
		0.43907	2.16435
		0.43879	2.16331
		0.43851	2.16227
		0.43823	2.16122
		0.43795	2.16018
		0.43767	2.15914
		0.43739	2.1581
		0.43711	2.15707
		0.43682	2.15603
		0.43654	2.15499
		0.43626	2.15395
		0.43598	2.15292
		0.4357	2.15188
		0.43542	2.15085
		0.43514	2.14981
		0.43486	2.14878
		0.43458	2.14775
		0.4343	2.14672
		0.43402	2.14569
		0.43374	2.14465
		0.43346	2.14363
		0.43318	2.1426
		0.4329	2.14157
		0.43261	2.14054
		0.43233	2.13951
		0.43205	2.13849
		0.43177	2.13746
		0.43149	2.13644
		0.43121	2.13541
		0.43093	2.13439
		0.43065	2.13337
		0.43037	2.13235
		0.43009	2.13132
		0.42981	2.1303
		0.42953	2.12928
		0.42925	2.12826
		0.42897	2.12725
		0.42869	2.12623
		0.42841	2.12521
		0.42813	2.12419
		0.42785	2.12318
		0.42757	2.12216
		0.42729	2.12115
		0.42701	2.12013
		0.42673	2.11912
		0.42645	2.11811
		0.42617	2.1171
		0.42589	2.11609
		0.42562	2.11508
		0.42534	2.11407
		0.42506	2.11306
		0.42478	2.11205
		0.4245	2.11104
		0.42422	2.11003
		0.42394	2.10903
		0.42366	2.10802
		0.42338	2.10702
		0.4231	2.10601
		0.42282	2.10501
		0.42254	2.10401
		0.42226	2.103
		0.42198	2.102
		0.42171	2.101
		0.42143	2.1
		0.42115	2.099
		0.42087	2.098
		0.42059	2.097
		0.42031	2.09601
		0.42003	2.09501
		0.41975	2.09401
		0.41947	2.09302
		0.4192	2.09202
		0.41892	2.09103
		0.41864	2.09003
		0.41836	2.08904
		0.41808	2.08805
		0.4178	2.08706
		0.41752	2.08607
		0.41725	2.08507
		0.41697	2.08408
		0.41669	2.0831
		0.41641	2.08211
		0.41613	2.08112
		0.41585	2.08013
		0.41558	2.07915
		0.4153	2.07816
		0.41502	2.07717
		0.41474	2.07619
		0.41446	2.07521
		0.41419	2.07422
		0.41391	2.07324
		0.41363	2.07226
		0.41335	2.07128
		0.41308	2.0703
		0.4128	2.06932
		0.41252	2.06834
		0.41224	2.06736
		0.41196	2.06638
		0.41169	2.0654
		0.41141	2.06443
		0.41113	2.06345
		0.41086	2.06248
		0.41058	2.0615
		0.4103	2.06053
		0.41002	2.05955
		0.40975	2.05858
		0.40947	2.05761
		0.40919	2.05664
		0.40891	2.05567
		0.40864	2.05469
		0.40836	2.05372
		0.40808	2.05276
		0.40781	2.05179
		0.40753	2.05082
		0.40725	2.04985
		0.40698	2.04889
		0.4067	2.04792
		0.40642	2.04695
		0.40615	2.04599
		0.40587	2.04503
		0.40559	2.04406
		0.40532	2.0431
		0.40504	2.04214
		0.40477	2.04118
		0.40449	2.04022
		0.40421	2.03926
		0.40394	2.0383
		0.40366	2.03734
		0.40338	2.03638
		0.40311	2.03542
		0.40283	2.03446
		0.40256	2.03351
		0.40228	2.03255
		0.40201	2.0316
		0.40173	2.03064
		0.40145	2.02969
		0.40118	2.02873
		0.4009	2.02778
		0.40063	2.02683
		0.40035	2.02588
		0.40008	2.02493
		0.3998	2.02398
		0.39953	2.02303
		0.39925	2.02208
		0.39898	2.02113
		0.3987	2.02018
		0.39843	2.01923
		0.39815	2.01829
		0.39788	2.01734
		0.3976	2.0164
		0.39733	2.01545
		0.39705	2.01451
		0.39678	2.01356
		0.3965	2.01262
		0.39623	2.01168
		0.39595	2.01074
		0.39568	2.0098
		0.3954	2.00886
		0.39513	2.00792
		0.39486	2.00698
		0.39458	2.00604
		0.39431	2.0051
		0.39403	2.00416
		0.39376	2.00323
		0.39348	2.00229
		0.39321	2.00135
		0.39294	2.00042
		0.39266	1.99948
		0.39239	1.99855
		0.39212	1.99762
		0.39184	1.99668
		0.39157	1.99575
		0.39129	1.99482
		0.39102	1.99389
		0.39075	1.99296
		0.39047	1.99203
		0.3902	1.9911
		0.38993	1.99017
		0.38965	1.98925
		0.38938	1.98832
		0.38911	1.98739
		0.38884	1.98647
		0.38856	1.98554
		0.38829	1.98462
		0.38802	1.98369
		0.38774	1.98277
		0.38747	1.98184
		0.3872	1.98092
		0.38693	1.98
		0.38665	1.97908
		0.38638	1.97816
		0.38611	1.97724
		0.38584	1.97632
		0.38556	1.9754
		0.38529	1.97448
		0.38502	1.97356
		0.38475	1.97265
		0.38448	1.97173
		0.3842	1.97081
		0.38393	1.9699
		0.38366	1.96898
		0.38339	1.96807
		0.38312	1.96716
		0.38285	1.96624
		0.38257	1.96533
		0.3823	1.96442
		0.38203	1.96351
		0.38176	1.9626
		0.38149	1.96169
		0.38122	1.96078
		0.38095	1.95987
		0.38068	1.95896
		0.3804	1.95805
		0.38013	1.95714
		0.37986	1.95624
		0.37959	1.95533
		0.37932	1.95442
		0.37905	1.95352
		0.37878	1.95261
		0.37851	1.95171
		0.37824	1.95081
		0.37797	1.94991
		0.3777	1.949
		0.37743	1.9481
		0.37716	1.9472
		0.37689	1.9463
		0.37662	1.9454
		0.37635	1.9445
		0.37608	1.9436
		0.37581	1.9427
		0.37554	1.94181
		0.37527	1.94091
		0.375	1.94001
		0.37473	1.93912
		0.37446	1.93822
		0.37419	1.93733
		0.37392	1.93643
		0.37365	1.93554
		0.37338	1.93465
		0.37311	1.93375
		0.37285	1.93286
		0.37258	1.93197
		0.37231	1.93108
		0.37204	1.93019
		0.37177	1.9293
		0.3715	1.92841
		0.37123	1.92752
		0.37096	1.92663
		0.3707	1.92575
		0.37043	1.92486
		0.37016	1.92397
		0.36989	1.92309
		0.36962	1.9222
		0.36935	1.92132
		0.36909	1.92043
		0.36882	1.91955
		0.36855	1.91867
		0.36828	1.91778
		0.36802	1.9169
		0.36775	1.91602
		0.36748	1.91514
		0.36721	1.91426
		0.36695	1.91338
		0.36668	1.9125
		0.36641	1.91162
		0.36614	1.91074
		0.36588	1.90987
		0.36561	1.90899
		0.36534	1.90811
		0.36508	1.90724
		0.36481	1.90636
		0.36454	1.90549
		0.36428	1.90461
		0.36401	1.90374
		0.36374	1.90287
		0.36348	1.90199
		0.36321	1.90112
		0.36294	1.90025
		0.36268	1.89938
		0.36241	1.89851
		0.36215	1.89764
		0.36188	1.89677
		0.36161	1.8959
		0.36135	1.89503
		0.36108	1.89416
		0.36082	1.8933
		0.36055	1.89243
		0.36029	1.89156
		0.36002	1.8907
		0.35976	1.88983
		0.35949	1.88897
		0.35923	1.8881
		0.35896	1.88724
		0.3587	1.88638
		0.35843	1.88552
		0.35817	1.88465
		0.3579	1.88379
		0.35764	1.88293
		0.35737	1.88207
		0.35711	1.88121
		0.35684	1.88035
		0.35658	1.87949
		0.35632	1.87864
		0.35605	1.87778
		0.35579	1.87692
		0.35552	1.87606
		0.35526	1.87521
		0.355	1.87435
		0.35473	1.8735
		0.35447	1.87264
		0.3542	1.87179
		0.35394	1.87094
		0.35368	1.87008
		0.35341	1.86923
		0.35315	1.86838
		0.35289	1.86753
		0.35263	1.86668
		0.35236	1.86583
		0.3521	1.86498
		0.35184	1.86413
		0.35157	1.86328
		0.35131	1.86243
		0.35105	1.86158
		0.35079	1.86074
		0.35052	1.85989
		0.35026	1.85904
		0.35	1.8582
		0.34974	1.85735
		0.34948	1.85651
		0.34921	1.85566
		0.34895	1.85482
		0.34869	1.85398
		0.34843	1.85314
		0.34817	1.85229
		0.34791	1.85145
		0.34764	1.85061
		0.34738	1.84977
		0.34712	1.84893
		0.34686	1.84809
		0.3466	1.84725
		0.34634	1.84641
		0.34608	1.84558
		0.34582	1.84474
		0.34556	1.8439
		0.3453	1.84307
		0.34504	1.84223
		0.34478	1.8414
		0.34452	1.84056
		0.34426	1.83973
		0.34399	1.83889
		0.34373	1.83806
		0.34347	1.83723
		0.34322	1.83639
		0.34296	1.83556
		0.3427	1.83473
		0.34244	1.8339
		0.34218	1.83307
		0.34192	1.83224
		0.34166	1.83141
		0.3414	1.83058
		0.34114	1.82975
		0.34088	1.82893
		0.34062	1.8281
		0.34036	1.82727
		0.3401	1.82645
		0.33985	1.82562
		0.33959	1.8248
		0.33933	1.82397
		0.33907	1.82315
		0.33881	1.82232
		0.33855	1.8215
		0.3383	1.82068
		0.33804	1.81985
		0.33778	1.81903
		0.33752	1.81821
		0.33726	1.81739
		0.33701	1.81657
		0.33675	1.81575
		0.33649	1.81493
		0.33623	1.81411
		0.33598	1.8133
		0.33572	1.81248
		0.33546	1.81166
		0.33521	1.81084
		0.33495	1.81003
		0.33469	1.80921
		0.33444	1.8084
		0.33418	1.80758
		0.33392	1.80677
		0.33367	1.80595
		0.33341	1.80514
		0.33315	1.80433
		0.3329	1.80351
		0.33264	1.8027
		0.33239	1.80189
		0.33213	1.80108
		0.33187	1.80027
		0.33162	1.79946
		0.33136	1.79865
		0.33111	1.79784
		0.33085	1.79703
		0.3306	1.79623
		0.33034	1.79542
		0.33009	1.79461
		0.32983	1.7938
		0.32958	1.793
		0.32932	1.79219
		0.32907	1.79139
		0.32881	1.79058
		0.32856	1.78978
		0.3283	1.78898
		0.32805	1.78817
		0.3278	1.78737
		0.32754	1.78657
		0.32729	1.78577
		0.32703	1.78496
		0.32678	1.78416
		0.32653	1.78336
		0.32627	1.78256
		0.32602	1.78176
		0.32577	1.78097
		0.32551	1.78017
		0.32526	1.77937
		0.32501	1.77857
		0.32475	1.77777
		0.3245	1.77698
		0.32425	1.77618
		0.32399	1.77539
		0.32374	1.77459
		0.32349	1.7738
		0.32324	1.773
		0.32299	1.77221
		0.32273	1.77142
		0.32248	1.77062
		0.32223	1.76983
		0.32198	1.76904
		0.32173	1.76825
		0.32147	1.76746
		0.32122	1.76667
		0.32097	1.76588
		0.32072	1.76509
		0.32047	1.7643
		0.32022	1.76351
		0.31997	1.76272
		0.31972	1.76193
		0.31946	1.76115
		0.31921	1.76036
		0.31896	1.75957
		0.31871	1.75879
		0.31846	1.758
		0.31821	1.75722
		0.31796	1.75643
		0.31771	1.75565
		0.31746	1.75487
		0.31721	1.75408
		0.31696	1.7533
		0.31671	1.75252
		0.31646	1.75174
		0.31621	1.75096
		0.31596	1.75018
		0.31571	1.7494
		0.31547	1.74862
		0.31522	1.74784
		0.31497	1.74706
		0.31472	1.74628
		0.31447	1.7455
		0.31422	1.74473
		0.31397	1.74395
		0.31372	1.74317
		0.31348	1.7424
		0.31323	1.74162
		0.31298	1.74085
		0.31273	1.74007
		0.31248	1.7393
		0.31224	1.73852
		0.31199	1.73775
		0.31174	1.73698
		0.31149	1.7362
		0.31125	1.73543
		0.311	1.73466
		0.31075	1.73389
		0.3105	1.73312
		0.31026	1.73235
		0.31001	1.73158
		0.30976	1.73081
		0.30952	1.73004
		0.30927	1.72927
		0.30902	1.7285
		0.30878	1.72774
		0.30853	1.72697
		0.30829	1.7262
		0.30804	1.72544
		0.30779	1.72467
		0.30755	1.72391
		0.3073	1.72314
		0.30706	1.72238
		0.30681	1.72161
		0.30657	1.72085
		0.30632	1.72009
		0.30608	1.71932
		0.30583	1.71856
		0.30559	1.7178
		0.30534	1.71704
		0.3051	1.71628
		0.30485	1.71552
		0.30461	1.71476
		0.30436	1.714
		0.30412	1.71324
		0.30387	1.71248
		0.30363	1.71172
		0.30339	1.71097
		0.30314	1.71021
		0.3029	1.70945
		0.30266	1.7087
		0.30241	1.70794
		0.30217	1.70718
		0.30193	1.70643
		0.30168	1.70567
		0.30144	1.70492
		0.3012	1.70417
		0.30095	1.70341
		0.30071	1.70266
		0.30047	1.70191
		0.30023	1.70116
		0.29998	1.7004
		0.29974	1.69965
		0.2995	1.6989
		0.29926	1.69815
		0.29902	1.6974
		0.29877	1.69665
		0.29853	1.6959
		0.29829	1.69516
		0.29805	1.69441
		0.29781	1.69366
		0.29757	1.69291
		0.29733	1.69217
		0.29709	1.69142
		0.29684	1.69067
		0.2966	1.68993
		0.29636	1.68918
		0.29612	1.68844
		0.29588	1.68769
		0.29564	1.68695
		0.2954	1.68621
		0.29516	1.68546
		0.29492	1.68472
		0.29468	1.68398
		0.29444	1.68324
		0.2942	1.6825
		0.29396	1.68176
		0.29372	1.68102
		0.29348	1.68028
		0.29324	1.67954
		0.29301	1.6788
		0.29277	1.67806
		0.29253	1.67732
		0.29229	1.67658
		0.29205	1.67584
		0.29181	1.67511
		0.29157	1.67437
		0.29134	1.67363
		0.2911	1.6729
		0.29086	1.67216
		0.29062	1.67143
		0.29038	1.67069
		0.29015	1.66996
		0.28991	1.66923
		0.28967	1.66849
		0.28943	1.66776
		0.2892	1.66703
		0.28896	1.6663
		0.28872	1.66556
		0.28849	1.66483
		0.28825	1.6641
		0.28801	1.66337
		0.28778	1.66264
		0.28754	1.66191
		0.2873	1.66118
		0.28707	1.66046
		0.28683	1.65973
		0.2866	1.659
		0.28636	1.65827
		0.28612	1.65754
		0.28589	1.65682
		0.28565	1.65609
		0.28542	1.65537
		0.28518	1.65464
		0.28495	1.65392
		0.28471	1.65319
		0.28448	1.65247
		0.28424	1.65174
		0.28401	1.65102
		0.28377	1.6503
		0.28354	1.64958
		0.2833	1.64885
		0.28307	1.64813
		0.28284	1.64741
		0.2826	1.64669
		0.28237	1.64597
		0.28214	1.64525
		0.2819	1.64453
		0.28167	1.64381
		0.28143	1.64309
		0.2812	1.64237
		0.28097	1.64165
		0.28074	1.64094
		0.2805	1.64022
		0.28027	1.6395
		0.28004	1.63879
		0.2798	1.63807
		0.27957	1.63736
		0.27934	1.63664
		0.27911	1.63593
		0.27888	1.63521
		0.27864	1.6345
		0.27841	1.63378
		0.27818	1.63307
		0.27795	1.63236
		0.27772	1.63165
		0.27749	1.63093
		0.27726	1.63022
		0.27702	1.62951
		0.27679	1.6288
		0.27656	1.62809
		0.27633	1.62738
		0.2761	1.62667
		0.27587	1.62596
		0.27564	1.62525
		0.27541	1.62454
		0.27518	1.62384
		0.27495	1.62313
		0.27472	1.62242
		0.27449	1.62171
		0.27426	1.62101
		0.27403	1.6203
		0.2738	1.6196
		0.27357	1.61889
		0.27334	1.61819
		0.27311	1.61748
		0.27289	1.61678
		0.27266	1.61607
		0.27243	1.61537
		0.2722	1.61467
		0.27197	1.61397
		0.27174	1.61326
		0.27151	1.61256
		0.27129	1.61186
		0.27106	1.61116
		0.27083	1.61046
		0.2706	1.60976
		0.27038	1.60906
		0.27015	1.60836
		0.26992	1.60766
		0.26969	1.60696
		0.26947	1.60627
		0.26924	1.60557
		0.26901	1.60487
		0.26879	1.60417
		0.26856	1.60348
		0.26833	1.60278
		0.26811	1.60209
		0.26788	1.60139
		0.26765	1.60069
		0.26743	1.6
		0.2672	1.59931
		0.26698	1.59861
		0.26675	1.59792
		0.26653	1.59723
		0.2663	1.59653
		0.26608	1.59584
		0.26585	1.59515
		0.26563	1.59446
		0.2654	1.59377
		0.26518	1.59307
		0.26495	1.59238
		0.26473	1.59169
		0.2645	1.591
		0.26428	1.59032
		0.26405	1.58963
		0.26383	1.58894
		0.26361	1.58825
		0.26338	1.58756
		0.26316	1.58687
		0.26294	1.58619
		0.26271	1.5855
		0.26249	1.58482
		0.26227	1.58413
		0.26204	1.58344
		0.26182	1.58276
		0.2616	1.58207
		0.26137	1.58139
		0.26115	1.58071
		0.26093	1.58002
		0.26071	1.57934
		0.26049	1.57866
		0.26026	1.57797
		0.26004	1.57729
		0.25982	1.57661
		0.2596	1.57593
		0.25938	1.57525
		0.25916	1.57457
		0.25893	1.57389
		0.25871	1.57321
		0.25849	1.57253
		0.25827	1.57185
		0.25805	1.57117
		0.25783	1.57049
		0.25761	1.56981
		0.25739	1.56914
		0.25717	1.56846
		0.25695	1.56778
		0.25673	1.56711
		0.25651	1.56643
		0.25629	1.56575
		0.25607	1.56508
		0.25585	1.5644
		0.25563	1.56373
		0.25541	1.56305
		0.25519	1.56238
		0.25497	1.56171
		0.25475	1.56103
		0.25454	1.56036
		0.25432	1.55969
		0.2541	1.55902
		0.25388	1.55834
		0.25366	1.55767
		0.25344	1.557
		0.25323	1.55633
		0.25301	1.55566
		0.25279	1.55499
		0.25257	1.55432
		0.25236	1.55365
		0.25214	1.55298
		0.25192	1.55232
		0.2517	1.55165
		0.25149	1.55098
		0.25127	1.55031
		0.25105	1.54965
		0.25084	1.54898
		0.25062	1.54831
		0.2504	1.54765
		0.25019	1.54698
		0.24997	1.54632
		0.24976	1.54565
		0.24954	1.54499
		0.24932	1.54432
		0.24911	1.54366
		0.24889	1.543
		0.24868	1.54233
		0.24846	1.54167
		0.24825	1.54101
		0.24803	1.54035
		0.24782	1.53969
		0.2476	1.53902
		0.24739	1.53836
		0.24717	1.5377
		0.24696	1.53704
		0.24675	1.53638
		0.24653	1.53572
		0.24632	1.53506
		0.2461	1.53441
		0.24589	1.53375
		0.24568	1.53309
		0.24546	1.53243
		0.24525	1.53178
		0.24504	1.53112
		0.24482	1.53046
		0.24461	1.52981
		0.2444	1.52915
		0.24419	1.52849
		0.24397	1.52784
		0.24376	1.52718
		0.24355	1.52653
		0.24334	1.52588
		0.24312	1.52522
		0.24291	1.52457
		0.2427	1.52392
		0.24249	1.52326
		0.24228	1.52261
		0.24207	1.52196
		0.24185	1.52131
		0.24164	1.52066
		0.24143	1.52001
		0.24122	1.51935
		0.24101	1.5187
		0.2408	1.51805
		0.24059	1.51741
		0.24038	1.51676
		0.24017	1.51611
		0.23996	1.51546
		0.23975	1.51481
		0.23954	1.51416
		0.23933	1.51352
		0.23912	1.51287
		0.23891	1.51222
		0.2387	1.51158
		0.23849	1.51093
		0.23828	1.51028
		0.23807	1.50964
		0.23787	1.50899
		0.23766	1.50835
		0.23745	1.5077
		0.23724	1.50706
		0.23703	1.50642
		0.23682	1.50577
		0.23662	1.50513
		0.23641	1.50449
		0.2362	1.50385
		0.23599	1.5032
		0.23579	1.50256
		0.23558	1.50192
		0.23537	1.50128
		0.23516	1.50064
		0.23496	1.5
		0.23475	1.49936
		0.23454	1.49872
		0.23434	1.49808
		0.23413	1.49744
		0.23392	1.4968
		0.23372	1.49617
		0.23351	1.49553
		0.23331	1.49489
		0.2331	1.49425
		0.23289	1.49362
		0.23269	1.49298
		0.23248	1.49234
		0.23228	1.49171
		0.23207	1.49107
		0.23187	1.49044
		0.23166	1.4898
		0.23146	1.48917
		0.23125	1.48854
		0.23105	1.4879
		0.23084	1.48727
		0.23064	1.48663
		0.23044	1.486
		0.23023	1.48537
		0.23003	1.48474
		0.22982	1.48411
		0.22962	1.48347
		0.22942	1.48284
		0.22921	1.48221
		0.22901	1.48158
		0.22881	1.48095
		0.2286	1.48032
		0.2284	1.47969
		0.2282	1.47906
		0.228	1.47844
		0.22779	1.47781
		0.22759	1.47718
		0.22739	1.47655
		0.22719	1.47592
		0.22698	1.4753
		0.22678	1.47467
		0.22658	1.47404
		0.22638	1.47342
		0.22618	1.47279
		0.22598	1.47217
		0.22578	1.47154
		0.22557	1.47092
		0.22537	1.47029
		0.22517	1.46967
		0.22497	1.46904
		0.22477	1.46842
		0.22457	1.4678
		0.22437	1.46718
		0.22417	1.46655
		0.22397	1.46593
		0.22377	1.46531
		0.22357	1.46469
		0.22337	1.46407
		0.22317	1.46345
		0.22297	1.46282
		0.22277	1.4622
		0.22257	1.46158
		0.22238	1.46097
		0.22218	1.46035
		0.22198	1.45973
		0.22178	1.45911
		0.22158	1.45849
		0.22138	1.45787
		0.22118	1.45726
		0.22099	1.45664
		0.22079	1.45602
		0.22059	1.4554
		0.22039	1.45479
		0.2202	1.45417
		0.22	1.45356
		0.2198	1.45294
		0.2196	1.45233
		0.21941	1.45171
		0.21921	1.4511
		0.21901	1.45048
		0.21882	1.44987
		0.21862	1.44926
		0.21842	1.44864
		0.21823	1.44803
		0.21803	1.44742
		0.21784	1.44681
		0.21764	1.44619
		0.21744	1.44558
		0.21725	1.44497
		0.21705	1.44436
		0.21686	1.44375
		0.21666	1.44314
		0.21647	1.44253
		0.21627	1.44192
		0.21608	1.44131
		0.21588	1.4407
		0.21569	1.44009
		0.21549	1.43949
		0.2153	1.43888
		0.21511	1.43827
		0.21491	1.43766
		0.21472	1.43706
		0.21452	1.43645
		0.21433	1.43584
		0.21414	1.43524
		0.21394	1.43463
		0.21375	1.43402
		0.21356	1.43342
		0.21336	1.43281
		0.21317	1.43221
		0.21298	1.43161
		0.21279	1.431
		0.21259	1.4304
		0.2124	1.4298
		0.21221	1.42919
		0.21202	1.42859
		0.21183	1.42799
		0.21163	1.42739
		0.21144	1.42678
		0.21125	1.42618
		0.21106	1.42558
		0.21087	1.42498
		0.21068	1.42438
		0.21049	1.42378
		0.21029	1.42318
		0.2101	1.42258
		0.20991	1.42198
		0.20972	1.42138
		0.20953	1.42078
		0.20934	1.42019
		0.20915	1.41959
		0.20896	1.41899
		0.20877	1.41839
		0.20858	1.4178
		0.20839	1.4172
		0.2082	1.4166
		0.20801	1.41601
		0.20782	1.41541
		0.20764	1.41481
		0.20745	1.41422
		0.20726	1.41362
		0.20707	1.41303
		0.20688	1.41244
		0.20669	1.41184
		0.2065	1.41125
		0.20632	1.41065
		0.20613	1.41006
		0.20594	1.40947
		0.20575	1.40888
		0.20556	1.40828
		0.20538	1.40769
		0.20519	1.4071
		0.205	1.40651
		0.20482	1.40592
		0.20463	1.40533
		0.20444	1.40474
		0.20425	1.40415
		0.20407	1.40356
		0.20388	1.40297
		0.2037	1.40238
		0.20351	1.40179
		0.20332	1.4012
		0.20314	1.40061
		0.20295	1.40003
		0.20277	1.39944
		0.20258	1.39885
		0.20239	1.39826
		0.20221	1.39768
		0.20202	1.39709
		0.20184	1.3965
		0.20165	1.39592
		0.20147	1.39533
		0.20128	1.39475
		0.2011	1.39416
		0.20092	1.39358
		0.20073	1.39299
		0.20055	1.39241
		0.20036	1.39183
		0.20018	1.39124
		0.2	1.39066
		0.19981	1.39008
		0.19963	1.38949
		0.19944	1.38891
		0.19926	1.38833
		0.19908	1.38775
		0.1989	1.38717
		0.19871	1.38659
		0.19853	1.386
		0.19835	1.38542
		0.19816	1.38484
		0.19798	1.38426
		0.1978	1.38368
		0.19762	1.38311
		0.19744	1.38253
		0.19725	1.38195
		0.19707	1.38137
		0.19689	1.38079
		0.19671	1.38021
		0.19653	1.37964
		0.19635	1.37906
		0.19617	1.37848
		0.19599	1.3779
		0.1958	1.37733
[truncated: 344 more rows]

## Sheet: Figure 2b
Time (h)	Water uptake (g g-1)
	30% RH	60% RH	90% RH
0	0	0.0265	-0.78003
0.05	-0.0002223	0.02658	-0.59702
0.1	0.00108	0.02665	-0.53693
0.15	0.00244	0.02673	-0.49301
0.2	0.00394	0.02675	-0.45711
0.25	0.00496	0.02713	-0.4262
0.3	0.00623	0.0274	-0.39877
0.35	0.00764	0.02763	-0.37392
0.4	0.0088	0.0277	-0.35109
0.45	0.01002	0.0277	-0.32988
0.5	0.01163	0.0277	-0.31003
0.55	0.01237	0.0277	-0.29132
0.6	0.01353	0.0277	-0.27359
0.65	0.01511	0.0278	-0.25671
0.7	0.01627	0.0281	-0.24058
0.75	0.01755	0.02886	-0.22512
0.8	0.01913	0.03016	-0.21025
0.85	0.01987	0.03154	-0.19593
0.9	0.02111	0.03279	-0.18209
0.95	0.02241	0.03442	-0.1687
1	0.02343	0.03632	-0.15572
1.05	0.02448	0.03812	-0.14312
1.1	0.02581	0.03978	-0.13086
1.15	0.02685	0.04118	-0.11894
1.2	0.02779	0.04261	-0.10731
1.25	0.02909	0.04398	-0.09597
1.3	0.03008	0.04581	-0.08489
1.35	0.03135	0.04704	-0.07406
1.4	0.03257	0.04882	-0.06346
1.45	0.03412	0.0504	-0.05309
1.5	0.03557	0.0528	-0.04293
1.55	0.03687	0.05518	-0.03296
1.6	0.03823	0.05728	-0.02318
1.65	0.03964	0.05944	-0.01358
1.7	0.04077	0.06149	-0.00415
1.75	0.04205	0.06365	0.00512
1.8	0.04355	0.06507	0.01423
1.85	0.04473	0.0671	0.02319
1.9	0.04615	0.06928	0.03202
1.95	0.04728	0.07129	0.0407
2	0.04858	0.07354	0.04926
2.05	0.04994	0.07572	0.05769
2.1	0.05104	0.07765	0.066
2.15	0.05232	0.07968	0.07419
2.2	0.05393	0.08121	0.08227
2.25	0.05512	0.08281	0.09025
2.3	0.0565	0.08456	0.09812
2.35	0.05781	0.08649	0.10589
2.4	0.05939	0.08854	0.11356
2.45	0.0608	0.0908	0.12114
2.5	0.06182	0.09338	0.12863
2.55	0.06318	0.09608	0.13603
2.6	0.06445	0.09811	0.14334
2.65	0.06561	0.10034	0.15058
2.7	0.0672	0.10272	0.15773
2.75	0.06836	0.10478	0.1648
2.8	0.06958	0.10688	0.1718
2.85	0.07119	0.10898	0.17873
2.9	0.07274	0.11119	0.18558
2.95	0.07328	0.11369	0.19237
3	0.07424	0.11565	0.19909
3.05	0.07566	0.1171	0.20574
3.1	0.0771	0.119	0.21232
3.15	0.07846	0.12051	0.21885
3.2	0.07982	0.12254	0.22531
3.25	0.08149	0.12456	0.23172
3.3	0.08259	0.12667	0.23807
3.35	0.08392	0.12852	0.24436
3.4	0.08545	0.13043	0.25059
3.45	0.08675	0.13265	0.25677
3.5	0.08833	0.13506	0.2629
3.55	0.08963	0.13754	0.26898
3.6	0.09105	0.13952	0.27501
3.65	0.09238	0.14192	0.28098
3.7	0.09362	0.14378	0.28691
3.75	0.09481	0.14568	0.2928
3.8	0.09611	0.14751	0.29863
3.85	0.09696	0.14951	0.30442
3.9	0.09855	0.15159	0.31017
3.95	0.09996	0.15349	0.31587
4	0.10092	0.1557	0.32153
4.05	0.10214	0.15793	0.32715
4.1	0.10319	0.16008	0.33273
4.15	0.1044	0.16244	0.33827
4.2	0.10497	0.16474	0.34377
4.25	0.10607	0.16682	0.34923
4.3	0.10746	0.16872	0.35465
4.35	0.10848	0.17048	0.36004
4.4	0.10981	0.17238	0.36539
4.45	0.11102	0.17438	0.3707
4.5	0.11241	0.17629	0.37598
4.55	0.11366	0.17817	0.38123
4.6	0.11507	0.17997	0.38644
4.65	0.11626	0.18177	0.39161
4.7	0.11747	0.18375	0.39676
4.75	0.11875	0.18588	0.40187
4.8	0.12005	0.18776	0.40695
4.85	0.12107	0.18956	0.412
4.9	0.12231	0.19152	0.41702
4.95	0.12359	0.19372	0.42201
5	0.12455	0.1954	0.42696
5.05	0.12593	0.1975	0.43189
5.1	0.12692	0.19921	0.43679
5.15	0.12814	0.20119	0.44167
5.2	0.12961	0.20334	0.44651
5.25	0.13066	0.20504	0.45133
5.3	0.13188	0.2074	0.45612
5.35	0.13275	0.20948	0.46088
5.4	0.13434	0.21141	0.46562
5.45	0.13516	0.21316	0.47033
5.5	0.1366	0.21546	0.47502
5.55	0.13827	0.21747	0.47968
5.6	0.13997	0.2199	0.48431
5.65	0.1411	0.22188	0.48893
5.7	0.14246	0.2238	0.49351
5.75	0.14345	0.22568	0.49808
5.8	0.14472	0.22746	0.50262
5.85	0.14622	0.22924	0.50714
5.9	0.1471	0.23147	0.51163
5.95	0.14848	0.23332	0.5161
6	0.14933	0.23548	0.52056
6.05	0.15078	0.23771	0.52498
6.1	0.15179	0.23938	0.52939
6.15	0.15312	0.24131	0.53378
6.2	0.15442	0.24362	0.53814
6.25	0.15553	0.2458	0.54249
6.3	0.15669	0.24838	0.54681
6.35	0.15785	0.25076	0.55111
6.4	0.1589	0.25326	0.5554
6.45	0.16014	0.25516	0.55966
6.5	0.1615	0.25699	0.5639
6.55	0.16229	0.25885	0.56813
6.6	0.16345	0.26078	0.57233
6.65	0.16481	0.26275	0.57652
6.7	0.166	0.26473	0.58069
6.75	0.1673	0.26634	0.58484
6.8	0.16854	0.26804	0.58897
6.85	0.16948	0.26972	0.59309
6.9	0.17072	0.27202	0.59718
6.95	0.17154	0.27415	0.60126
7	0.17318	0.27668	0.60532
7.05	0.17423	0.27868	0.60937
7.1	0.17559	0.28059	0.6134
7.15	0.17686	0.28209	0.61741
7.2	0.17799	0.28382	0.6214
7.25	0.17907	0.28557	0.62538
7.3	0.18043	0.28758	0.62934
7.35	0.18173	0.28971	0.63329
7.4	0.18306	0.29209	0.63722
7.45	0.1843	0.29419	0.64113
7.5	0.1856	0.29607	0.64503
7.55	0.18719	0.29812	0.64892
7.6	0.18815	0.30045	0.65279
7.65	0.18925	0.30218	0.65664
7.7	0.19084	0.30418	0.66048
7.75	0.19174	0.30589	0.6643
7.8	0.19296	0.30767	0.66811
7.85	0.19446	0.30939	0.67191
7.9	0.1957	0.3114	0.67569
7.95	0.19698	0.31348	0.67946
8	0.19831	0.31576	0.68321
8.05	0.19981	0.31831	0.68695
8.1	0.20097	0.31999	0.69067
8.15	0.20227	0.32189	0.69438
8.2	0.20343	0.3235	0.69808
8.25	0.20464	0.32542	0.70177
8.3	0.20572	0.3272	0.70544
8.35	0.20691	0.32936	0.7091
8.4	0.20838	0.33159	0.71274
8.45	0.2094	0.33362	0.71638
8.5	0.21053	0.33592	0.72
8.55	0.21169	0.33825	0.72361
8.6	0.21296	0.34018	0.7272
8.65	0.21424	0.34213	0.73079
8.7	0.21548	0.34439	0.73436
8.75	0.21681	0.34629	0.73792
8.8	0.21777	0.34799	0.74146
8.85	0.21899	0.34972	0.745
8.9	0.2202	0.35188	0.74852
8.95	0.22142	0.35348	0.75203
9	0.22241	0.35573	0.75553
9.05	0.22368	0.35769	0.75902
9.1	0.22468	0.35997	0.7625
9.15	0.2262	0.36222	0.76596
9.2	0.22719	0.3643	0.76942
9.25	0.22855	0.36625	0.77286
9.3	0.23011	0.36818	0.7763
9.35	0.23107	0.37016	0.77972
9.4	0.23246	0.37201	0.78313
9.45	0.23347	0.37372	0.78653
9.5	0.23472	0.37615	0.78992
9.55	0.23568	0.37783	0.7933
9.6	0.23698	0.37985	0.79667
9.65	0.23826	0.38161	0.80003
9.7	0.23964	0.38344	0.80337
9.75	0.24092	0.38549	0.80671
9.8	0.24236	0.38759	0.81004
9.85	0.24335	0.38965	0.81336
9.9	0.24462	0.39168	0.81667
9.95	0.2457	0.39378	0.81996
10	0.24691	0.39568	0.82325
10.05	0.2481	0.39769	0.82653
10.1	0.24901	0.39987	0.8298
10.15	0.25053	0.40185	0.83306
10.2	0.25127	0.40377	0.83631
10.25	0.25266	0.40593	0.83955
10.3	0.25373	0.40788	0.84278
10.35	0.25486	0.40991	0.84601
10.4	0.25585	0.41182	0.84922
10.45	0.2571	0.41329	0.85242
10.5	0.25826	0.41547	0.85562
10.55	0.25953	0.41725	0.8588
10.6	0.26061	0.4194	0.86198
10.65	0.26171	0.42138	0.86515
10.7	0.26267	0.42351	0.86831
10.75	0.26406	0.42547	0.87146
10.8	0.26519	0.42745	0.8746
10.85	0.2659	0.42957	0.87773
10.9	0.26723	0.43148	0.88086
10.95	0.26878	0.43346	0.88398
11	0.26969	0.43529	0.88708
11.05	0.27105	0.43731	0.89018
11.1	0.27195	0.43937	0.89327
11.15	0.27331	0.44127	0.89636
11.2	0.27484	0.44328	0.89943
11.25	0.27594	0.44573	0.9025
11.3	0.27704	0.44761	0.90556
11.35	0.27823	0.44934	0.90861
11.4	0.27948	0.45119	0.91165
11.45	0.28055	0.45307	0.91469
11.5	0.28183	0.45515	0.91772
11.55	0.28301	0.4571	0.92074
11.6	0.28437	0.45908	0.92375
11.65	0.28548	0.46116	0.92675
11.7	0.28664	0.46301	0.92975
11.75	0.28814	0.46497	0.93274
11.8	0.28924	0.46732	0.93572
11.85	0.29029	0.46928	0.93869
11.9	0.2915	0.47138	0.94166
11.95	0.29272	0.47353	0.94462
12	0.29377	0.47576	0.94757
12.05	0.29493	0.47812	0.95052
12.1	0.296	0.4797	0.95345
12.15	0.29702	0.48157	0.95639
12.2	0.29815	0.48328	0.95931
12.25	0.29948	0.48508	0.96222
12.3	0.30053	0.48706	0.96513
12.35	0.30189	0.48909	0.96804
12.4	0.30305	0.49117	0.97093
12.45	0.30435	0.49342	0.97382
12.5	0.30556	0.49518	0.9767
12.55	0.30681	0.49675	0.97958
12.6	0.30757	0.49828	0.98245
12.65	0.30904	0.49991	0.98531
12.7	0.31037	0.50169	0.98816
12.75	0.31167	0.50377	0.99101
12.8	0.31298	0.50585	0.99385
12.85	0.31391	0.508	0.99669
12.9	0.31524	0.5103	0.99951
12.95	0.31637	0.51263	1.00234
13	0.31779	0.51464	1.00515
13.05	0.31895	0.51657	1.00796
13.1	0.31991	0.51807	1.01076
13.15	0.32112	0.51995	1.01356
13.2	0.3222	0.52178	1.01635
13.25	0.32342	0.52383	1.01914
13.3	0.3246	0.52603	1.02191
13.35	0.32591	0.52766	1.02469
13.4	0.32724	0.52974	1.02745
13.45	0.3282	0.53149	1.03021
13.5	0.32961	0.5335	1.03296
13.55	0.33069	0.53528	1.03571
13.6	0.33159	0.53776	1.03845
13.65	0.33301	0.53991	1.04119
13.7	0.33408	0.54197	1.04392
13.75	0.3353	0.54394	1.04664
13.8	0.33657	0.5462	1.04936
13.85	0.33756	0.54798	1.05207
13.9	0.33895	0.54976	1.05478
13.95	0.33985	0.55156	1.05748
14	0.34124	0.55296	1.06017
14.05	0.34246	0.55476	1.06286
14.1	0.34382	0.55642	1.06555
14.15	0.34472	0.55845	1.06822
14.2	0.3458	0.5602	1.0709
14.25	0.34684	0.56208	1.07356
14.3	0.3484	0.56391	1.07622
14.35	0.34928	0.56616	1.07888
14.4	0.35041	0.56799	1.08153
14.45	0.3516	0.57004	1.08418
14.5	0.35278	0.572	1.08681
14.55	0.35434	0.57408	1.08945
14.6	0.35519	0.57596	1.09208
14.65	0.35638	0.57761	1.0947
14.7	0.35745	0.57939	1.09732
14.75	0.35861	0.58137	1.09993
14.8	0.35949	0.58297	1.10254
14.85	0.36093	0.58465	1.10514
14.9	0.36252	0.58615	1.10774
14.95	0.36348	0.588	1.11033
15	0.36486	0.58991	1.11292
15.05	0.36611	0.59186	1.1155
15.1	0.36701	0.59394	1.11808
15.15	0.3682	0.59642	1.12065
15.2	0.36922	0.59867	1.12322
15.25	0.37027	0.6011	1.12578
15.3	0.3714	0.60301	1.12834
15.35	0.37248	0.60506	1.13089
15.4	0.37409	0.60707	1.13344
15.45	0.37525	0.60864	1.13598
15.5	0.3761	0.6106	1.13852
15.55	0.37757	0.61212	1.14105
15.6	0.37861	0.61358	1.14358
15.65	0.37975	0.61511	1.1461
15.7	0.38144	0.61681	1.14862
15.75	0.38243	0.61864	1.15113
15.8	0.3834	0.62047	1.15364
15.85	0.38444	0.62242	1.15614
15.9	0.3858	0.6245	1.15864
15.95	0.38722	0.62675	1.16114
16	0.38815	0.62941	1.16363
16.05	0.38914	0.63231	1.16611
16.1	0.39016	0.63397	1.16859
16.15	0.39137	0.63632	1.17107
16.2	0.39268	0.63817	1.17354
16.25	0.39372	0.64035	1.17601
16.3	0.39483	0.64226	1.17847
16.35	0.39635	0.64389	1.18093
16.4	0.39726	0.64539	1.18339
16.45	0.39836	0.64687	1.18584
16.5	0.39947	0.64872	1.18828
16.55	0.4004	0.65027	1.19072
16.6	0.4015	0.65198	1.19316
16.65	0.40278	0.65398	1.19559
16.7	0.40365	0.65621	1.19802
16.75	0.40501	0.65764	1.20044
16.8	0.40645	0.65924	1.20286
16.85	0.40745	0.66109	1.20528
16.9	0.40872	0.66315	1.20769
16.95	0.41013	0.6645	1.2101
17	0.41104	0.6661	1.2125
17.05	0.41234	0.66743	1.2149
17.1	0.41336	0.66948	1.21729
17.15	0.41446	0.67149	1.21968
17.2	0.41573	0.67392	1.22207
17.25	0.41698	0.67652	1.22445
17.3	0.41828	0.67868	1.22683
17.35	0.4195	0.68023	1.2292
17.4	0.42077	0.68163	1.23157
17.45	0.42185	0.68374	1.23394
17.5	0.42286	0.68604	1.2363
17.55	0.42397	0.68817	1.23866
17.6	0.4251	0.6903	1.24101
17.65	0.42617	0.69175	1.24336
17.7	0.42731	0.69353	1.2457
17.75	0.42886	0.69511	1.24805
17.8	0.42968	0.69691	1.25039
17.85	0.4309	0.69894	1.25272
17.9	0.43192	0.70079	1.25505
17.95	0.43308	0.70285	1.25738
18	0.43421	0.70433	1.2597
18.05	0.43534	0.7058	1.26202
18.1	0.43681	0.70733	1.26433
18.15	0.43789	0.70869	1.26664
18.2	0.43905	0.71121	1.26895
18.25	0.44012	0.71319	1.27126
18.3	0.4412	0.71572	1.27356
18.35	0.44224	0.71733	1.27585
18.4	0.44346	0.71958	1.27815
18.45	0.44473	0.72229	1.28043
18.5	0.44564	0.72462	1.28272
18.55	0.44703	0.72632	1.285
18.6	0.44816	0.72782	1.28728
18.65	0.4494	0.72922	1.28955
18.7	0.4502	0.73095	1.29182
18.75	0.45133	0.73276	1.29409
18.8	0.45246	0.73448	1.29636
18.85	0.45359	0.73684	1.29862
18.9	0.45509	0.73874	1.30087
18.95	0.4556	0.7409	1.30313
19	0.4567	0.74268	1.30538
19.05	0.45769	0.7442	1.30762
19.1	0.45888	0.74548	1.30986
19.15	0.45998	0.74731	1.3121
19.2	0.46103	0.74896	1.31434
19.25	0.46208	0.75097	1.31657
19.3	0.46287	0.75247	1.3188
19.35	0.46406	0.75405	1.32103
19.4	0.46516	0.7558	1.32325
19.45	0.46629	0.75755	1.32547
19.5	0.4674	0.75943	1.32768
19.55	0.46881	0.76139	1.32989
19.6	0.46963	0.76352	1.3321
19.65	0.47051	0.76509	1.33431
19.7	0.47156	0.767	1.33651
19.75	0.4732	0.76855	1.33871
19.8	0.47396	0.77033	1.3409
19.85	0.47552	0.77183	1.3431
19.9	0.47634	0.77346	1.34529
19.95	0.47781	0.77521	1.34747
20	0.47891	0.77682	1.34965
20.05	0.4799	0.77867	1.35183
20.1	0.48098	0.78035	1.35401
20.15	0.48219	0.78245	1.35618
20.2	0.48333	0.78413	1.35835
20.25	0.48451	0.78583	1.36052
20.3	0.48596	0.78771	1.36268
20.35	0.48683	0.78967	1.36484
20.4	0.48819	0.79162	1.367
20.45	0.48893	0.79372	1.36915
20.5	0.49046	0.79538	1.3713
20.55	0.49111	0.79698	1.37345
20.6	0.49229	0.79853	1.3756
20.65	0.493	0.80024	1.37774
20.7	0.49408	0.80174	1.37988
20.75	0.49512	0.80362	1.38201
20.8	0.49583	0.80484	1.38414
20.85	0.49688	0.80665	1.38627
20.9	0.49841	0.80855	1.3884
20.95	0.49951	0.81008	1.39052
21	0.50098	0.81163	1.39264
21.05	0.50191	0.81336	1.39476
21.1	0.50319	0.81501	1.39688
21.15	0.50412	0.81679	1.39899
21.2	0.50537	0.8183	1.4011
21.25	0.50633	0.81982	1.4032
21.3	0.50709	0.82168	1.4053
21.35	0.50808	0.82341	1.4074
21.4	0.5093	0.82511	1.4095
21.45	0.5106	0.82661	1.41159
21.5	0.51224	0.82836	1.41369
21.55	0.5132	0.82999	1.41577
21.6	0.51439	0.83187	1.41786
21.65	0.51541	0.83362	1.41994
21.7	0.51657	0.8356	1.42202
21.75	0.51762	0.83721	1.4241
21.8	0.51878	0.83911	1.42617
21.85	0.51968	0.84081	1.42824
21.9	0.52064	0.84264	1.43031
21.95	0.52163	0.84404	1.43238
22	0.52279	0.84557	1.43444
22.05	0.5237	0.84758	1.4365
22.1	0.52469	0.84941	1.43856
22.15	0.52582	0.85148	1.44061
22.2	0.52678	0.85304	1.44267
22.25	0.52808	0.85464	1.44471
22.3	0.52916	0.85632	1.44676
22.35	0.53038	0.85807	1.4488
22.4	0.53106	0.85957	1.45085
22.45	0.53222	0.86143	1.45288
22.5	0.53349	0.86298	1.45492
22.55	0.53414	0.86426	1.45695
22.6	0.53547	0.86616	1.45898
22.65	0.53632	0.86772	1.46101
22.7	0.53773	0.86937	1.46304
22.75	0.53872	0.87117	1.46506
22.8	0.54	0.87272	1.46708
22.85	0.54076	0.87463	1.4691
22.9	0.54175	0.87668	1.47111
22.95	0.54294	0.87844	1.47312
23	0.54424	0.87984	1.47513
23.05	0.54523	0.88159	1.47714
23.1	0.5465	0.88314	1.47914
23.15	0.54727	0.8848	1.48114
23.2	0.54783	0.88633	1.48314
23.25	0.54891	0.88805	1.48514
23.3	0.54998	0.88993	1.48713
23.35	0.55111	0.89146	1.48913
23.4	0.55247	0.89299	1.49111
23.45	0.55315	0.89474	1.4931
23.5	0.55442	0.89637	1.49509
23.55	0.55536	0.89802	1.49707
23.6	0.55646	0.89983	1.49905
23.65	0.55751	0.90108	1.50102
23.7	0.55839	0.90248	1.503
23.75	0.55943	0.90416	1.50497
23.8	0.56068	0.90589	1.50694
23.85	0.56187	0.90764	1.5089
23.9	0.56294	0.9093	1.51087
23.95	0.56396	0.91122	1.51283
24	0.56489	0.9132	1.51479
24.05	0.56586	0.91516	1.51675
24.1	0.56704	0.91696	1.5187
24.15	0.56806	0.91851	1.52065
24.2	0.56919	0.91974	1.5226
24.25	0.57064	0.92112	1.52455
24.3	0.57151	0.9224	1.5265
24.35	0.57281	0.9237	1.52844
24.4	0.57364	0.925	1.53038
24.45	0.57465	0.9265	1.53232
24.5	0.57576	0.92818	1.53425
24.55	0.57678	0.92956	1.53619
24.6	0.57796	0.93086	1.53812
24.65	0.5789	0.93226	1.54005
24.7	0.5798	0.93354	1.54197
24.75	0.58102	0.93489	1.5439
24.8	0.58204	0.93637	1.54582
24.85	0.5832	0.93787	1.54774
24.9	0.58399	0.93965	1.54966
24.95	0.58526	0.94113	1.55157
25	0.58586	0.94276	1.55348
25.05	0.58693	0.94466	1.5554
25.1	0.58789	0.94647	1.5573
25.15	0.589	0.94817	1.55921
25.2	0.58999	0.94965	1.56111
25.25	0.59115	0.95105	1.56301
25.3	0.5922	0.9526	1.56491
25.35	0.59344	0.95456	1.56681
25.4	0.59423	0.95629	1.56871
25.45	0.59551	0.95824	1.5706
25.5	0.5963	0.96019	1.57249
25.55	0.59771	0.962	1.57438
25.6	0.59845	0.96372	1.57626
25.65	0.59938	0.96515	1.57815
25.7	0.60077	0.96661	1.58003
25.75	0.60162	0.96788	1.58191
25.8	0.60281	0.96936	1.58379
25.85	0.6036	0.97104	1.58566
25.9	0.60464	0.97227	1.58754
25.95	0.60569	0.97367	1.58941
26	0.60699	0.97527	1.59128
26.05	0.60787	0.97695	1.59314
26.1	0.60903	0.97863	1.59501
26.15	0.61016	0.98041	1.59687
26.2	0.61115	0.98196	1.59873
26.25	0.61242	0.98369	1.60059
26.3	0.61319	0.98519	1.60245
26.35	0.61466	0.98652	1.6043
26.4	0.61537	0.98792	1.60615
26.45	0.61641	0.98955	1.608
26.5	0.61723	0.991	1.60985
26.55	0.61837	0.99233	1.6117
26.6	0.61927	0.99388	1.61354
26.65	0.62026	0.99584	1.61538
26.7	0.62117	0.99729	1.61722
26.75	0.62224	0.99887	1.61906
26.8	0.62349	1.00022	1.62089
26.85	0.62431	1.00185	1.62273
26.9	0.62521	1.00338	1.62456
26.95	0.62609	1.00468	1.62639
27	0.62714	1.00621	1.62822
27.05	0.62847	1.00776	1.63004
27.1	0.62915	1.00921	1.63187
27.15	0.6305	1.01054	1.63369
27.2	0.63144	1.01219	1.63551
27.25	0.6324	1.01355	1.63733
27.3	0.63359	1.0152	1.63914
27.35	0.63466	1.01665	1.64096
27.4	0.63562	1.0182	1.64277
27.45	0.6367	1.01968	1.64458
27.5	0.63766	1.02118	1.64639
27.55	0.63879	1.02289	1.64819
27.6	0.6399	1.02424	1.65
27.65	0.64103	1.02572	1.6518
27.7	0.64182	1.02745	1.6536
27.75	0.64273	1.02887	1.6554
27.8	0.64372	1.03073	1.65719
27.85	0.64459	1.03213	1.65899
27.9	0.64578	1.03401	1.66078
27.95	0.64663	1.03566	1.66257
28	0.64776	1.03717	1.66436
28.05	0.64904	1.03892	1.66615
28.1	0.64966	1.04052	1.66793
28.15	0.65076	1.042	1.66972
28.2	0.65215	1.04345	1.6715
28.25	0.65308	1.04463	1.67328
28.3	0.65399	1.04608	1.67506
28.35	0.65509	1.04751	1.67683
28.4	0.65614	1.04889	1.6786
28.45	0.65704	1.05032	1.68038
28.5	0.65823	1.05189	1.68215
28.55	0.65905	1.05362	1.68392
28.6	0.66024	1.05512	1.68568
28.65	0.66092	1.0565	1.68745
28.7	0.66205	1.05783	1.68921
28.75	0.6631	1.05931	1.69097
28.8	0.66414	1.06084	1.69273
28.85	0.66494	1.06234	1.69449
28.9	0.6659	1.06382	1.69624
28.95	0.66686	1.06557	1.698
29	0.6681	1.06712	1.69975
29.05	0.66876	1.06858	1.7015
29.1	0.67008	1.07013	1.70325
29.15	0.67102	1.07138	1.705
29.2	0.67181	1.07318	1.70674
29.25	0.67269	1.07451	1.70848
29.3	0.67359	1.07571	1.71023
29.35	0.67464	1.07739	1.71197
29.4	0.6758	1.07872	1.7137
29.45	0.67713	1.08035	1.71544
29.5	0.67795	1.08173	1.71717
29.55	0.679	1.08315	1.71891
29.6	0.6801	1.08473	1.72064
29.65	0.68129	1.08616	1.72237
29.7	0.68225	1.08781	1.7241
29.75	0.68344	1.08967	1.72582
29.8	0.68412	1.09149	1.72755
29.85	0.68528	1.09292	1.72927
29.9	0.68624	1.09475	1.73099
29.95	0.68726	1.09623	1.73271
30	0.68831	1.09756	1.73443
30.05	0.68932	1.09896	1.73614
30.1	0.69054	1.10054	1.73786
30.15	0.6913	1.10199	1.73957
30.2	0.69232	1.10322	1.74128
30.25	0.69311	1.10447	1.74299
30.3	0.69425	1.10565	1.74469
30.35	0.69478	1.1069	1.7464
30.4	0.69575	1.10855	1.7481
30.45	0.69691	1.11006	1.74981
30.5	0.69759	1.11176	1.75151
30.55	0.69866	1.11324	1.75321
30.6	0.69993	1.11486	1.7549
30.65	0.70073	1.11659	1.7566
30.7	0.70157	1.11812	1.75829
30.75	0.70271	1.11952	1.75999
30.8	0.7033	1.12113	1.76168
30.85	0.70418	1.1225	1.76337
30.9	0.70514	1.12421	1.76505
30.95	0.70599	1.12531	1.76674
31	0.70712	1.12716	1.76842
31.05	0.7078	1.12854	1.77011
31.1	0.7087	1.13019	1.77179
31.15	0.70984	1.13155	1.77347
31.2	0.71063	1.13275	1.77515
31.25	0.71148	1.1337	1.77682
31.3	0.71233	1.1346	1.7785
31.35	0.7134	1.13575	1.78017
31.4	0.7147	1.13688	1.78184
31.45	0.71549	1.13843	1.78351
31.5	0.71694	1.13976	1.78518
31.55	0.71776	1.14117	1.78685
31.6	0.71878	1.14277	1.78851
31.65	0.7194	1.14427	1.79018
31.7	0.7207	1.1457	1.79184
31.75	0.72144	1.1473	1.7935
31.8	0.72237	1.14858	1.79516
31.85	0.72322	1.15041	1.79682
31.9	0.72407	1.15184	1.79848
31.95	0.72517	1.15326	1.80013
32	0.72619	1.15472	1.80178
32.05	0.72732	1.15639	1.80343
32.1	0.72814	1.15782	1.80508
32.15	0.72905	1.1593	1.80673
32.2	0.73074	1.16088	1.80838
32.25	0.73156	1.16231	1.81003
32.3	0.73272	1.16371	1.81167
32.35	0.73349	1.16524	1.81331
32.4	0.73456	1.16669	1.81495
32.45	0.73553	1.16809	1.81659
32.5	0.7364	1.16959	1.81823
32.55	0.73748	1.1711	1.81987
32.6	0.7383	1.17225	1.8215
32.65	0.73926	1.1738	1.82314
32.7	0.74014	1.1747	1.82477
32.75	0.74147	1.17628	1.8264
32.8	0.74223	1.17779	1.82803
32.85	0.74331	1.17926	1.82966
32.9	0.74452	1.18064	1.83128
32.95	0.7454	1.18187	1.83291
33	0.74616	1.1834	1.83453
33.05	0.7471	1.18497	1.83615
33.1	0.74789	1.18655	1.83777
33.15	0.74885	1.18805	1.83939
33.2	0.7497	1.18926	1.84101
33.25	0.75032	1.19074	1.84263
33.3	0.75114	1.19211	1.84424
33.35	0.75196	1.19352	1.84585
33.4	0.75278	1.19482	1.84747
33.45	0.75403	1.196	1.84908
33.5	0.75476	1.1975	1.85069
33.55	0.75578	1.19848	1.85229
33.6	0.75683	1.19995	1.8539
33.65	0.75768	1.20126	1.8555
33.7	0.75864	1.20258	1.85711
33.75	0.75969	1.20384	1.85871
33.8	0.76062	1.20509	1.86031
33.85	0.76161	1.20667	1.86191
33.9	0.76246	1.20817	1.86351
33.95	0.76328	1.20967	1.8651
34	0.76413	1.2111	1.8667
34.05	0.76492	1.21245	1.86829
34.1	0.76588	1.2139	1.86988
34.15	0.76651	1.21536	1.87148
34.2	0.76733	1.21686	1.87306
34.25	0.76863	1.21836	1.87465
34.3	0.76917	1.21987	1.87624
34.35	0.77013	1.22134	1.87782
34.4	0.77109	1.22262	1.87941
34.45	0.77245	1.2237	1.88099
34.5	0.77349	1.22488	1.88257
34.55	0.77443	1.2263	1.88415
34.6	0.77553	1.22766	1.88573
34.65	0.77646	1.22913	1.88731
34.7	0.77762	1.23039	1.88888
34.75	0.77867	1.23196	1.89046
34.8	0.77963	1.23339	1.89203
34.85	0.78082	1.23489	1.8936
34.9	0.78167	1.2363	1.89517
34.95	0.78283	1.23758	1.89674
35	0.78351	1.2386	1.89831
35.05	0.78436	1.23993	1.89988
35.1	0.78512	1.24138	1.90144
35.15	0.78645	1.24286	1.90301
35.2	0.78744	1.24401	1.90457
35.25	0.78866	1.24526	1.90613
35.3	0.78996	1.24654	1.90769
35.35	0.79087	1.24787	1.90925
35.4	0.79205	1.2494	1.91081
35.45	0.79296	1.2505	1.91236
35.5	0.79384	1.25183	1.91392
35.55	0.79477	1.2531	1.91547
35.6	0.79548	1.25456	1.91702
35.65	0.79644	1.25581	1.91858
35.7	0.79754	1.25731	1.92013
35.75	0.79839	1.25879	1.92167
35.8	0.79958	1.26039	1.92322
35.85	0.80009	1.2618	1.92477
35.9	0.80091	1.26297	1.92631
35.95	0.80173	1.26455	1.92785
36	0.80258	1.26603	1.9294
36.05	0.80374	1.26733	1.93094
36.1	0.80464	1.26858	1.93248
36.15	0.80544	1.26996	1.93401
36.2	0.80637	1.27131	1.93555
36.25	0.80665	1.27297	1.93709
36.3	0.80736	1.27412	1.93862
36.35	0.80844	1.27525	1.94016
36.4	0.80911	1.27668	1.94169
36.45	0.80982	1.27803	1.94322
36.5	0.8105	1.27941	1.94475
36.55	0.81166	1.28061	1.94628
36.6	0.81248	1.28183	1.9478
36.65	0.81353	1.28349	1.94933
36.7	0.81426	1.28514	1.95085
36.75	0.81534	1.28619	1.95238
36.8	0.81619	1.2874	1.9539
36.85	0.81701	1.28852	1.95542
36.9	0.8176	1.29025	1.95694
36.95	0.81871	1.29183	1.95846
37	0.8191	1.29313	1.95998
37.05	0.82004	1.29443	1.96149
37.1	0.8208	1.29564	1.96301
37.15	0.82187	1.29714	1.96452
37.2	0.82278	1.29819	1.96603
37.25	0.82363	1.29954	1.96754
37.3	0.82473	1.30085	1.96905
37.35	0.82584	1.302	1.97056
37.4	0.82708	1.30328	1.97207
37.45	0.8279	1.3046	1.97358
37.5	0.82895	1.30563	1.97508
37.55	0.82991	1.30681	1.97659
37.6	0.83084	1.30806	1.97809
37.65	0.8318	1.30941	1.97959
37.7	0.83288	1.31054	1.98109
37.75	0.8337	1.31187	1.98259
37.8	0.83449	1.31312	1.98409
37.85	0.83568	1.31455	1.98559
37.9	0.83628	1.31585	1.98708
37.95	0.83724	1.3171	1.98858
38	0.83843	1.31831	1.99007
38.05	0.8391	1.31953	1.99156
38.1	0.84024	1.32081	1.99305
38.15	0.84111	1.32206	1.99454
38.2	0.84222	1.32346	1.99603
38.25	0.84261	1.32487	1.99752
38.3	0.84332	1.32652	1.99901
38.35	0.84445	1.32752	2.00049
38.4	0.84493	1.32888	2.00198
38.45	0.84595	1.33028	2.00346
38.5	0.84697	1.33171	2.00494
38.55	0.84762	1.33331	2.00642
38.6	0.84841	1.33491	2.0079
38.65	0.8496	1.33599	2.00938
38.7	0.8502	1.33734	2.01086
38.75	0.85093	1.33854	2.01234
38.8	0.85192	1.34007	2.01381
38.85	0.85274	1.3411	2.01528
38.9	0.85348	1.34238	2.01676
38.95	0.85441	1.3441	2.01823
39	0.85532	1.34516	2.0197
39.05	0.85625	1.34643	2.02117
39.1	0.85693	1.34794	2.02264
39.15	0.85792	1.34891	2.02411
39.2	0.85863	1.35022	2.02557
39.25	0.8595	1.35162	2.02704
39.3	0.86038	1.35282	2.0285
39.35	0.86174	1.35422	2.02997
39.4	0.86253	1.35545	2.03143
39.45	0.86346	1.35675	2.03289
39.5	0.86423	1.35766	2.03435
39.55	0.8653	1.35888	2.03581
39.6	0.86632	1.35978	2.03726
39.65	0.86762	1.36109	2.03872
39.7	0.86827	1.36267	2.04018
39.75	0.86926	1.36374	2.04163
39.8	0.87031	1.36494	2.04308
39.85	0.87119	1.36632	2.04454
39.9	0.87198	1.36752	2.04599
39.95	0.873	1.36883	2.04744
40	0.87388	1.37	2.04889
40.05	0.87458	1.37136	2.05033
40.1	0.87557	1.37258	2.05178
40.15	0.87654	1.37376	2.05323
40.2	0.87755	1.37556	2.05467
40.25	0.87826	1.37694	2.05612
40.3	0.87903	1.37747	2.05756
40.35	0.88016	1.37862	2.059
40.4	0.88075	1.37985	2.06044
40.45	0.88168	1.3809	2.06188
40.5	0.88239	1.38213	2.06332
40.55	0.88321	1.38335	2.06475
40.6	0.88409	1.38428	2.06619
40.65	0.88491	1.38548	2.06763
40.7	0.88584	1.38669	2.06906
40.75	0.88683	1.38779	2.07049
40.8	0.88785	1.38887	2.07193
40.85	0.88862	1.39014	2.07336
40.9	0.88938	1.39145	2.07479
40.95	0.89006	1.39285	2.07622
41	0.89079	1.39418	2.07764
41.05	0.8917	1.39545	2.07907
41.1	0.89283	1.39668	2.0805
41.15	0.89345	1.39796	2.08192
41.2	0.89436	1.39898	2.08335
41.25	0.89549	1.40024	2.08477
41.3	0.89614	1.40146	2.08619
41.35	0.89679	1.40272	2.08761
41.4	0.89753	1.40407	2.08903
41.45	0.89818	1.40547	2.09045
41.5	0.89891	1.4067	2.09187
41.55	0.89996	1.40775	2.09328
41.6	0.90056	1.409	2.0947
41.65	0.90149	1.41028	2.09612
41.7	0.90256	1.41158	2.09753
41.75	0.90353	1.41299	2.09894
41.8	0.90426	1.41411	2.10035
41.85	0.90508	1.41512	2.10176
41.9	0.90585	1.41622	2.10317
41.95	0.90667	1.41737	2.10458
42	0.90743	1.41872	2.10599
42.05	0.90845	1.42035	2.1074
42.1	0.90902	1.42155	2.1088
42.15	0.91003	1.42278	2.11021
42.2	0.91105	1.42423	2.11161
42.25	0.91156	1.42586	2.11301
42.3	0.91261	1.42686	2.11442
42.35	0.9136	1.42792	2.11582
42.4	0.91439	1.42869	2.11722
42.45	0.91515	1.42979	2.11862
42.5	0.91615	1.4309	2.12001
42.55	0.91699	1.43182	2.12141
42.6	0.91813	1.43298	2.12281
42.65	0.91869	1.43435	2.1242
42.7	0.91917	1.43528	2.1256
42.75	0.91999	1.43668	2.12699
42.8	0.92093	1.43783	2.12838
42.85	0.92166	1.43886	2.12977
42.9	0.92237	1.43989	2.13116
42.95	0.92325	1.44127	2.13255
43	0.9239	1.44214	2.13394
43.05	0.92486	1.44332	2.13533
43.1	0.92576	1.44477	2.13672
43.15	0.92647	1.44562	2.1381
43.2	0.92746	1.44673	2.13949
43.25	0.92817	1.44803	2.14087
43.3	0.92893	1.44908	2.14225
43.35	0.9297	1.45028	2.14363
43.4	0.93046	1.45164	2.14501
43.45	0.93108	1.45286	2.14639
43.5	0.93196	1.45432	2.14777
43.55	0.93295	1.45552	2.14915
43.6	0.93374	1.4566	2.15053
43.65	0.93468	1.45782	2.1519
43.7	0.93538	1.4593	2.15328
43.75	0.93623	1.4605	2.15465
43.8	0.93722	1.46176	2.15603
43.85	0.93793	1.46326	2.1574
43.9	0.93881	1.46441	2.15877
43.95	0.93954	1.46539	2.16014
44	0.94028	1.46636	2.16151
44.05	0.94118	1.46742	2.16288
44.1	0.94192	1.46859	2.16425
44.15	0.94277	1.46962	2.16561
44.2	0.94353	1.47092	2.16698
44.25	0.94413	1.47187	2.16835
44.3	0.94495	1.47303	2.16971
44.35	0.94605	1.47418	2.17107
44.4	0.94653	1.47538	2.17244
44.45	0.94715	1.47643	2.1738
44.5	0.94797	1.47774	2.17516
44.55	0.94857	1.47861	2.17652
44.6	0.94945	1.47964	2.17788
44.65	0.95029	1.48082	2.17923
44.7	0.95123	1.48204	2.18059
44.75	0.95182	1.48335	2.18195
44.8	0.95267	1.48462	2.1833
44.85	0.95358	1.48583	2.18466
44.9	0.95454	1.48705	2.18601
44.95	0.95525	1.48813	2.18736
45	0.95624	1.48933	2.18871
45.05	0.95666	1.49049	2.19006
45.1	0.95757	1.49136	2.19141
45.15	0.9587	1.49281	2.19276
45.2	0.95909	1.49399	2.19411
45.25	0.95994	1.49517	2.19546
45.3	0.96099	1.49625	2.1968
45.35	0.9615	1.4972	2.19815
45.4	0.96246	1.49815	2.19949
45.45	0.96328	1.49908	2.20084
45.5	0.9639	1.50003	2.20218
45.55	0.96495	1.50111	2.20352
45.6	0.96537	1.50223	2.20486
45.65	0.96611	1.50349	2.2062
45.7	0.9669	1.50464	2.20754
45.75	0.96758	1.50584	2.20888
45.8	0.96843	1.50694	2.21022
45.85	0.96914	1.50822	2.21156
45.9	0.96984	1.509	2.21289
45.95	0.97086	1.51005	2.21423
46	0.97123	1.51085	2.21556
46.05	0.97211	1.51198	2.21689
46.1	0.97287	1.51333	2.21823
46.15	0.97375	1.51443	2.21956
46.2	0.97474	1.51538	2.22089
46.25	0.97547	1.51656	2.22222
46.3	0.97655	1.51734	2.22355
46.35	0.97706	1.51836	2.22488
46.4	0.97768	1.51934	2.2262
46.45	0.97833	1.52037	2.22753
46.5	0.97929	1.52162	2.22886
46.55	0.97997	1.52262	2.23018
46.6	0.98077	1.5236	2.2315
46.65	0.9819	1.52458	2.23283
46.7	0.98275	1.52548	2.23415
46.75	0.98362	1.5266	2.23547
46.8	0.98461	1.52813	2.23679
46.85	0.98552	1.52888	2.23811
46.9	0.98603	1.52994	2.23943
46.95	0.98693	1.53091	2.24075
47	0.9875	1.53207	2.24207
47.05	0.98823	1.53324	2.24338
47.1	0.98846	1.53404	2.2447
47.15	0.98922	1.53517	2.24601
47.2	0.98979	1.53647	2.24733
47.25	0.99044	1.53763	2.24864
47.3	0.99098	1.53878	2.24995
47.35	0.99177	1.53993	2.25126
47.4	0.99279	1.54101	2.25258
47.45	0.99344	1.54218	2.25388
47.5	0.99423	1.54364	2.25519
47.55	0.99531	1.54466	2.2565
47.6	0.99616	1.54574	2.25781
47.65	0.99695	1.54687	2.25912
47.7	0.99791	1.54772	2.26042
47.75	0.99845	1.54897	2.26173
47.8	0.99918	1.5501	2.26303
47.85	1.00032	1.55128	2.26434
47.9	1.00068	1.55235	2.26564
47.95	1.00148	1.55351	2.26694
48	1.00221	1.55463	2.26824
48.05	1.00295	1.55551	2.26954
48.1	1.0036	1.55639	2.27084
48.15	1.00459	1.55714	2.27214
48.2	1.00532	1.55824	2.27344
48.25	1.00617	1.55912	2.27473
48.3	1.00691	1.56007	2.27603
48.35	1.00798	1.56102	2.27733
48.4	1.00844	1.56215	2.27862
48.45	1.00909	1.56328	2.27991
48.5	1.00974	1.56438	2.28121
48.55	1.01053	1.56548	2.2825
48.6	1.01112	1.56623	2.28379
48.65	1.01186	1.56753	2.28508
48.7	1.01271	1.56821	2.28637
48.75	1.01344	1.56984	2.28766
48.8	1.01426	1.57096	2.28895
48.85	1.01528	1.57217	2.29024
48.9	1.01607	1.57329	2.29152
48.95	1.01715	1.5741	2.29281
49	1.01828	1.5753	2.29409
49.05	1.01862	1.57628	2.29538
49.1	1.01938	1.57748	2.29666
49.15	1.02006	1.5784	2.29795
49.2	1.0208	1.57978	2.29923
49.25	1.02145	1.58086	2.30051
49.3	1.02233	1.58166	2.30179
49.35	1.02298	1.58249	2.30307
49.4	1.02374	1.58361	2.30435
49.45	1.02436	1.58432	2.30563
49.5	1.02521	1.58517	2.30691
49.55	1.02612	1.58602	2.30818
49.6	1.02708	1.58725	2.30946
49.65	1.02776	1.58797	2.31073
49.7	1.02861	1.58933	2.31201
49.75	1.02934	1.59008	2.31328
49.8	1.03028	1.59123	2.31455
49.85	1.03121	1.59233	2.31583
49.9	1.03178	1.59331	2.3171
49.95	1.0324	1.59454	2.31837
50	1.0333	1.59559	2.31964
50.05	1.03387	1.59684	2.32091
50.1	1.03466	1.59777	2.32218
50.15	1.03548	1.59884	2.32345
50.2	1.03659	1.6001	2.32471
50.25	1.03707	1.60097	2.32598
50.3	1.03789	1.6021	2.32724
50.35	1.03879	1.6028	2.32851
50.4	1.03936	1.6041	2.32977
50.45	1.04024	1.60503	2.33104
50.5	1.04103	1.60608	2.3323
50.55	1.04182	1.60703	2.33356
50.6	1.04244	1.60831	2.33482
50.65	1.04301	1.60924	2.33608
50.7	1.0436	1.61032	2.33734
50.75	1.04434	1.61159	2.3386
50.8	1.04533	1.61277	2.33986
50.85	1.04587	1.61397	2.34112
50.9	1.04674	1.6149	2.34237
50.95	1.04754	1.61588	2.34363
51	1.0485	1.61685	2.34488
51.05	1.04895	1.61788	2.34614
51.1	1.0496	1.61861	2.34739
51.15	1.05034	1.61933	2.34865
51.2	1.05104	1.62021	2.3499
51.25	1.05192	1.62101	2.35115
51.3	1.05268	1.62214	2.3524
51.35	1.05356	1.62311	2.35365
51.4	1.05418	1.62429	2.3549
51.45	1.0552	1.62552	2.35615
51.5	1.05551	1.6266	2.3574
51.55	1.05625	1.6279	2.35864
51.6	1.0569	1.6289	2.35989
51.65	1.05783	1.62953	2.36114
51.7	1.05823	1.63043	2.36238
51.75	1.05882	1.63148	2.36363
51.8	1.05945	1.63241	2.36487
51.85	1.06021	1.63336	2.36611
51.9	1.06086	1.63416	2.36736
51.95	1.06171	1.63504	2.3686
52	1.06213	1.63574	2.36984
52.05	1.06293	1.63669	2.37108
52.1	1.06363	1.63754	2.37232
52.15	1.0646	1.63857	2.37356
52.2	1.06519	1.63942	2.3748
52.25	1.06598	1.64045	2.37603
52.3	1.0666	1.64168	2.37727
52.35	1.06768	1.64228	2.37851
52.4	1.06796	1.64338	2.37974
52.45	1.06867	1.64421	2.38098
52.5	1.06932	1.64543	2.38221
52.55	1.0704	1.64669	2.38344
52.6	1.07093	1.64766	2.38468
52.65	1.07187	1.64871	2.38591
52.7	1.07263	1.64914	2.38714
52.75	1.07314	1.65044	2.38837
52.8	1.07402	1.65114	2.3896
52.85	1.07464	1.65167	2.39083
52.9	1.07538	1.65245	2.39206
52.95	1.07622	1.65302	2.39328
53	1.07696	1.6543	2.39451
53.05	1.07772	1.65515	2.39574
53.1	1.0784	1.65608	2.39696
53.15	1.07905	1.65685	2.39819
53.2	1.08002	1.65801	2.39941
53.25	1.08044	1.65898	2.40064
53.3	1.08118	1.65999	2.40186
53.35	1.0818	1.66079	2.40308
53.4	1.08251	1.66169	2.4043
53.45	1.08355	1.66257	2.40552
53.5	1.08415	1.66357	2.40674
53.55	1.08505	1.66467	2.40796
53.6	1.08576	1.666	2.40918
53.65	1.08661	1.66707	2.4104
53.7	1.08706	1.668	2.41162
53.75	1.08757	1.66855	2.41284
53.8	1.08833	1.6692	2.41405
53.85	1.08896	1.66985	2.41527
53.9	1.08978	1.67063	2.41648
53.95	1.09034	1.67163	2.4177
54	1.09111	1.67211	2.41891
54.05	1.09162	1.67309	2.42012
54.1	1.09252	1.67419	2.42134
54.15	1.09289	1.67542	2.42255
54.2	1.0934	1.67622	2.42376
54.25	1.09391	1.67734	2.42497
54.3	1.0947	1.67822	2.42618
54.35	1.0956	1.6793	2.42739
54.4	1.096	1.6805	2.42859
54.45	1.09674	1.68145	2.4298
54.5	1.09742	1.68208	2.43101
54.55	1.09826	1.68265	2.43222
54.6	1.09886	1.68326	2.43342
54.65	1.09959	1.68446	2.43463
54.7	1.10053	1.68563	2.43583
54.75	1.10118	1.68654	2.43703
54.8	1.10189	1.68734	2.43824
54.85	1.10265	1.68801	2.43944
54.9	1.10355	1.68852	2.44064
54.95	1.10409	1.68969	2.44184
55	1.10477	1.69054	2.44304
55.05	1.10537	1.69167	2.44424
55.1	1.10621	1.6925	2.44544
55.15	1.10678	1.69342	2.44664
55.2	1.1074	1.69433	2.44784
55.25	1.10791	1.6951	2.44904
55.3	1.10856	1.69598	2.45023
55.35	1.1093	1.69691	2.45143
55.4	1.10984	1.69801	2.45262
55.45	1.1104	1.69901	2.45382
55.5	1.11111	1.69951	2.45501
55.55	1.11176	1.70031	2.45621
55.6	1.11269	1.70121	2.4574
55.65	1.11346	1.70219	2.45859
55.7	1.11439	1.70317	2.45978
55.75	1.1149	1.7043	2.46097
55.8	1.11541	1.70532	2.46216
55.85	1.11598	1.70658	2.46335
55.9	1.11677	1.70703	2.46454
55.95	1.11776	1.7077	2.46573
56	1.11824	1.7089	2.46692
56.05	1.11878	1.70981	2.46811
56.1	1.11934	1.71033	2.46929
56.15	1.12033	1.71163	2.47048
56.2	1.12087	1.71299	2.47166
56.25	1.12161	1.71406	2.47285
56.3	1.12206	1.71499	2.47403
56.35	1.1226	1.71599	2.47522
56.4	1.12322	1.71664	2.4764
56.45	1.12384	1.71765	2.47758
56.5	1.12443	1.7186	2.47876
56.55	1.12511	1.71922	2.47994
56.6	1.12576	1.72013	2.48112
56.65	1.12639	1.72088	2.4823
56.7	1.12712	1.72168	2.48348
56.75	1.12766	1.72238	2.48466
56.8	1.12825	1.72303	2.48584
56.85	1.12882	1.72373	2.48702
56.9	1.12947	1.72451	2.48819
56.95	1.13035	1.72516	2.48937
57	1.13094	1.72604	2.49055
57.05	1.13156	1.72699	2.49172
57.1	1.13275	1.72792	2.49289
57.15	1.13309	1.72839	2.49407
57.2	1.1338	1.72872	2.49524
57.25	1.13439	1.72957	2.49641
57.3	1.13524	1.73052	2.49759
57.35	1.13575	1.73177	2.49876
57.4	1.13637	1.73305	2.49993
57.45	1.13719	1.7344	2.5011
57.5	1.13785	1.7351	2.50227
57.55	1.13872	1.73576	2.50344
57.6	1.13949	1.73683	2.5046
57.65	1.14019	1.73736	2.50577
57.7	1.14121	1.73809	2.50694
57.75	1.14181	1.73891	2.5081
57.8	1.14263	1.73984	2.50927
57.85	1.14356	1.74077	2.51044
57.9	1.14376	1.74137	2.5116
57.95	1.14404	1.74227	2.51276
58	1.14483	1.74315	2.51393
58.05	1.1458	1.74422	2.51509
58.1	1.14622	1.74482	2.51625
58.15	1.14679	1.7456	2.51741
58.2	1.14744	1.74663	2.51858
58.25	1.1482	1.74748	2.51974
58.3	1.14871	1.74858	2.5209
58.35	1.1493	1.74913	2.52206
58.4	1.14984	1.74976	2.52321
58.45	1.15052	1.75011	2.52437
58.5	1.15103	1.75061	2.52553
58.55	1.15162	1.75146	2.52669
58.6	1.15225	1.75279	2.52784
58.65	1.15267	1.75427	2.529
58.7	1.1531	1.75527	2.53015
58.75	1.15355	1.7564	2.53131
58.8	1.15411	1.75677	2.53246
58.85	1.15488	1.75715	2.53362
58.9	1.15556	1.7577	2.53477
58.95	1.15649	1.7582	2.53592
59	1.15711	1.75903	2.53707
59.05	1.15793	1.7597	2.53822
59.1	1.1587	1.76088	2.53937
59.15	1.15943	1.76153	2.54052
59.2	1.16003	1.76196	2.54167
59.25	1.16068	1.76271	2.54282
59.3	1.1613	1.76311	2.54397
59.35	1.1617	1.76429	2.54512
59.4	1.16218	1.76549	2.54627
59.45	1.16269	1.76601	2.54741
59.5	1.16345	1.76684	2.54856
59.55	1.16402	1.76782	2.5497
59.6	1.1647	1.76862	2.55085
59.65	1.16526	1.76942	2.55199
59.7	1.16602	1.77032	2.55314
59.75	1.16634	1.7714	2.55428
59.8	1.16685	1.77203	2.55542
59.85	1.16741	1.77278	2.55657
59.9	1.16801	1.77373	2.55771
59.95	1.16891	1.77418	2.55885
60	1.16982	1.77498	2.55999
60.05	1.17055	1.77608	2.56113
60.1	1.17129	1.77673	2.56227
60.15	1.17202	1.77729	2.56341
60.2	1.17253	1.77819	2.56454
60.25	1.17349	1.77909	2.56568
60.3	1.17397	1.77984	2.56682
60.35	1.17482	1.78059	2.56796
60.4	1.17547	1.78189	2.56909
60.45	1.17629	1.78272	2.57023
60.5	1.17689	1.78365	2.57136
60.55	1.17754	1.7843	2.5725
60.6	1.17842	1.78515	2.57363
60.65	1.17895	1.78593	2.57476
60.7	1.17983	1.78638	2.57589
60.75	1.18023	1.78761	2.57703
60.8	1.18091	1.78841	2.57816
60.85	1.18147	1.78906	2.57929
60.9	1.18238	1.78971	2.58042
60.95	1.18306	1.79061	2.58155
61	1.18385	1.79119	2.58268
61.05	1.18447	1.79201	2.58381
61.1	1.18543	1.79297	2.58494
61.15	1.18572	1.79399	2.58606
61.2	1.18628	1.79492	2.58719
61.25	1.18688	1.79575	2.58832
61.3	1.18747	1.7967	2.58944
61.35	1.18829	1.79735	2.59057
61.4	1.18872	1.79818	2.59169
61.45	1.1892	1.79933	2.59282
61.5	1.18993	1.79998	2.59394
61.55	1.19038	1.80041	2.59506
61.6	1.19109	1.80121	2.59619
61.65	1.19166	1.80221	2.59731
61.7	1.19222	1.80278	2.59843
61.75	1.19299	1.80371	2.59955
61.8	1.19353	1.80469	2.60067
61.85	1.19406	1.80536	2.60179
61.9	1.19497	1.80624	2.60291
61.95	1.19548	1.80677	2.60403
62	1.19613	1.80759	2.60515
62.05	1.19669	1.80809	2.60627
62.1	1.19757	1.80905	2.60739
62.15	1.19808	1.80995	2.6085
62.2	1.1985	1.8108	2.60962
62.25	1.1989	1.8113	2.61074
62.3	1.19949	1.81193	2.61185
62.35	1.2	1.81273	2.61297
62.4	1.20068	1.81371	2.61408
62.45	1.20111	1.81491	2.61519
62.5	1.20167	1.81568	2.61631
62.55	1.2023	1.81614	2.61742
62.6	1.20292	1.81651	2.61853
62.65	1.20388	1.81706	2.61964
62.7	1.20428	1.81779	2.62075
62.75	1.20493	1.81894	2.62186
62.8	1.20552	1.81937	2.62297
62.85	1.2062	1.82042	2.62408
62.9	1.20671	1.82107	2.62519
62.95	1.20722	1.82165	2.6263
63	1.20776	1.82217	2.62741
63.05	1.20852	1.82312	2.62852
63.1	1.2094	1.824	2.62962
63.15	1.20988	1.82485	2.63073
63.2	1.21008	1.8256	2.63184
63.25	1.2105	1.82678	2.63294
63.3	1.21104	1.82763	2.63405
63.35	1.21169	1.82871	2.63515
63.4	1.21228	1.82899	2.63625
63.45	1.21262	1.82964	2.63736
63.5	1.21316	1.83031	2.63846
63.55	1.21364	1.83119	2.63956
63.6	1.21421	1.83174	2.64067
63.65	1.21494	1.83264	2.64177
63.7	1.21511	1.83337	2.64287
63.75	1.21551	1.83392	2.64397
63.8	1.21607	1.83462	2.64507
63.85	1.21647	1.83535	2.64617
63.9	1.21709	1.83577	2.64727
63.95	1.21766	1.83665	2.64836
64	1.2182	1.8376	2.64946
64.05	1.2189	1.83845	2.65056
64.1	1.21944	1.83938	2.65165
64.15	1.22035	1.84021	2.65275
64.2	1.22111	1.84098	2.65385
64.25	1.22168	1.84186	2.65494
64.3	1.22236	1.84261	2.65604
64.35	1.22306	1.84329	2.65713
64.4	1.22411	1.84419	2.65822
64.45	1.22445	1.84469	2.65932
64.5	1.22518	1.84534	2.66041
64.55	1.22569	1.84629	2.6615
64.6	1.22643	1.84687	2.66259
64.65	1.22711	1.84777	2.66369
64.7	1.22773	1.84857	2.66478
64.75	1.22816	1.84892	2.66587
64.8	1.22878	1.84967	2.66696
64.85	1.22932	1.85028	2.66805
64.9	1.22991	1.85125	2.66913
64.95	1.23036	1.85205	2.67022
65	1.23127	1.85333	2.67131
65.05	1.23183	1.85401	2.6724
65.1	1.2326	1.85461	2.67348
65.15	1.23316	1.85536	2.67457
65.2	1.23373	1.85599	2.67566
65.25	1.23449	1.85679	2.67674
65.3	1.23486	1.85779	2.67783
65.35	1.23534	1.85822	2.67891
65.4	1.23577	1.85867	2.67999
65.45	1.23622	1.85934	2.68108
65.5	1.23681	1.86019	2.68216
65.55	1.23732	1.86067	2.68324
65.6	1.23783	1.86125	2.68432
65.65	1.23865	1.86185	2.68541
65.7	1.23902	1.86295	2.68649
65.75	1.23947	1.8634	2.68757
65.8	1.23998	1.86428	2.68865
65.85	1.24077	1.86505	2.68973
65.9	1.24128	1.86558	2.6908
65.95	1.2421	1.86646	2.69188
66	1.24256	1.86736	2.69296
66.05	1.24318	1.86798	2.69404
66.1	1.24383	1.86896	2.69512
66.15	1.24476	1.86954	2.69619
66.2	1.24539	1.87014	2.69727
66.25	1.24592	1.87079	2.69834
66.3	1.24652	1.87159	2.69942
66.35	1.24688	1.87219	2.70049
66.4	1.24759	1.87289	2.70157
66.45	1.24788	1.87385	2.70264
66.5	1.24847	1.8743	2.70371
66.55	1.24904	1.87505	2.70479
66.6	1.24957	1.87613	2.70586
66.65	1.25042	1.87693	2.70693
66.7	1.25085	1.878	2.708
66.75	1.25124	1.8782	2.70907
66.8	1.25184	1.87876	2.71014
66.85	1.25223	1.87946	2.71121
66.9	1.25274	1.88033	2.71228
66.95	1.25336	1.88108	2.71335
67	1.25407	1.88151	2.71442
67.05	1.25467	1.88186	2.71549
67.1	1.2554	1.88236	2.71656
67.15	1.25588	1.88294	2.71762
67.2	1.2565	1.88382	2.71869
67.25	1.25701	1.88452	2.71975
67.3	1.25732	1.88517	2.72082
67.35	1.25758	1.88559	2.72189
67.4	1.25789	1.88655	2.72295
67.45	1.25817	1.88702	2.72401
67.5	1.25871	1.88777	2.72508
67.55	1.25916	1.8884	2.72614
67.6	1.25967	1.88915	2.7272
67.65	1.26032	1.8901	2.72827
67.7	1.26083	1.89045	2.72933
67.75	1.26129	1.89103	2.73039
67.8	1.26188	1.89198	2.73145
67.85	1.26233	1.89278	2.73251
67.9	1.26273	1.89341	2.73357
67.95	1.26341	1.89439	2.73463
68	1.26395	1.89489	2.73569
68.05	1.26451	1.89566	2.73675
68.1	1.26499	1.89641	2.73781
68.15	1.26561	1.89699	2.73886
68.2	1.26607	1.89777	2.73992
68.25	1.26703	1.89824	2.74098
68.3	1.26734	1.89909	2.74203
68.35	1.26782	1.89947	2.74309
68.4	1.26827	1.90017	2.74415
68.45	1.26881	1.90092	2.7452
68.5	1.26938	1.90147	2.74626
68.55	1.26983	1.90235	2.74731
68.6	1.27071	1.90275	2.74836
68.65	1.2711	1.90363	2.74942
68.7	1.27158	1.90466	2.75047
68.75	1.27201	1.90501	2.75152
68.8	1.27255	1.90568	2.75257
68.85	1.27317	1.90641	2.75362
68.9	1.27422	1.90726	2.75468
68.95	1.27489	1.90776	2.75573
69	1.27543	1.90889	2.75678
69.05	1.27588	1.90979	2.75783
69.1	1.27634	1.91024	2.75887
69.15	1.27679	1.91069	2.75992
69.2	1.27716	1.91129	2.76097
69.25	1.27761	1.91172	2.76202
69.3	1.27849	1.91265	2.76307
69.35	1.27888	1.91345	2.76411
69.4	1.27951	1.91445	2.76516
69.45	1.28027	1.91513	2.76621
69.5	1.28095	1.916	2.76725
69.55	1.28177	1.91625	2.7683
69.6	1.28248	1.917	2.76934
69.65	1.28296	1.91761	2.77039
69.7	1.28358	1.91823	2.77143
69.75	1.28406	1.91921	2.77247
69.8	1.28451	1.92001	2.77352
69.85	1.28502	1.92041	2.77456
69.9	1.28579	1.92071	2.7756
69.95	1.28615	1.92129	2.77664
70	1.28664	1.92214	2.77768
70.05	1.28726	1.92284	2.77872
70.1	1.28791	1.92352	2.77976
70.15	1.28839	1.92422	2.7808
70.2	1.2889	1.92514	2.78184
70.25	1.28963	1.9256	2.78288
70.3	1.28992	1.92642	2.78392
70.35	1.29048	1.9273	2.78496
70.4	1.29116	1.92813	2.786
70.45	1.29176	1.92895	2.78703
70.5	1.29224	1.92948	2.78807
70.55	1.29263	1.9303	2.78911
70.6	1.2932	1.93076	2.79014
70.65	1.29368	1.93131	2.79118
70.7	1.29416	1.93206	2.79221
70.75	1.29439	1.93286	2.79325
70.8	1.29478	1.93371	2.79428
70.85	1.29538	1.93414	2.79532
70.9	1.29583	1.93479	2.79635
70.95	1.29648	1.93534	2.79738
71	1.29702	1.93632	2.79841
71.05	1.2973	1.93667	2.79945
71.1	1.29787	1.93734	2.80048
71.15	1.29855	1.93839	2.80151
71.2	1.29917	1.93887	2.80254
71.25	1.29999	1.9396	2.80357
71.3	1.30053	1.94047	2.8046
71.35	1.30112	1.94092	2.80563
71.4	1.3016	1.94175	2.80666
71.45	1.30214	1.94228	2.80769
71.5	1.30268	1.94278	2.80871
71.55	1.3033	1.9435	2.80974
71.6	1.30387	1.94413	2.81077
71.65	1.30432	1.94468	2.8118
71.7	1.30466	1.94536	2.81282
71.75	1.30503	1.94601	2.81385
71.8	1.30556	1.94689	2.81488
71.85	1.30607	1.94714	2.8159
71.9	1.30664	1.94784	2.81693
71.95	1.30729	1.94824	2.81795
72	1.3078	1.94879	2.81897
72.05	1.30836	1.94952	2.82
72.1	1.30896	1.95007	2.82102
72.15	1.30964	1.95062	2.82204
72.2	1.31009	1.95114	2.82306
72.25	1.31054	1.95205	2.82409
72.3	1.31097	1.95267	2.82511
72.35	1.31148	1.95317	2.82613
72.4	1.31193	1.9537	2.82715
72.45	1.31235	1.95435	2.82817
72.5	1.31275	1.9548	2.82919
72.55	1.31337	1.95575	2.83021
72.6	1.31399	1.9564	2.83123
72.65	1.3145	1.95736	2.83225
72.7	1.31507	1.95811	2.83326
72.75	1.31566	1.95881	2.83428
72.8	1.31634	1.95916	2.8353
72.85	1.31685	1.95974	2.83632
72.9	1.31739	1.96039	2.83733
72.95	1.31818	1.96086	2.83835
73	1.31838	1.96144	2.83936
73.05	1.3188	1.96202	2.84038
73.1	1.31926	1.96254	2.84139
73.15	1.31971	1.96322	2.84241
73.2	1.32019	1.96382	2.84342
73.25	1.32062	1.96457	2.84444
73.3	1.32112	1.96512	2.84545
73.35	1.32163	1.9658	2.84646
73.4	1.32223	1.96637	2.84748
73.45	1.32271	1.96723	2.84849
73.5	1.32339	1.96755	2.8495
73.55	1.32401	1.96813	2.85051
73.6	1.32449	1.96863	2.85152
73.65	1.32509	1.9692	2.85253
73.7	1.32559	1.96998	2.85354
73.75	1.32602	1.97026	2.85455
73.8	1.32661	1.97076	2.85556
73.85	1.32712	1.97143	2.85657
73.9	1.32758	1.97239	2.85758
73.95	1.32794	1.97296	2.85858
74	1.32845	1.97346	2.85959
74.05	1.32919	1.97419	2.8606
74.1	1.32953	1.97479	2.86161
74.15	1.33004	1.97527	2.86261
74.2	1.33055	1.97594	2.86362
74.25	1.33111	1.97662	2.86462
74.3	1.33151	1.97734	2.86563
74.35	1.33199	1.97805	2.86663
74.4	1.3323	1.97857	2.86764
74.45	1.33238	1.97925	2.86864
74.5	1.33304	1.98005	2.86965
74.55	1.33349	1.98068	2.87065
74.6	1.33386	1.98145	2.87165
74.65	1.33428	1.98248	2.87265
74.7	1.33482	1.98301	2.87366
74.75	1.33538	1.98336	2.87466
74.8	1.33612	1.98393	2.87566
74.85	1.33646	1.98443	2.87666
74.9	1.33691	1.98516	2.87766
74.95	1.33734	1.98564	2.87866
75	1.33785	1.98631	2.87966
75.05	1.33838	1.98681	2.88066
75.1	1.33875	1.98731	2.88166
75.15	1.33923	1.98802	2.88265
75.2	1.33968	1.98829	2.88365
75.25	1.34034	1.98854	2.88465
75.3	1.34087	1.98879	2.88565
75.35	1.34121	1.98984	2.88664
75.4	1.34183	1.99105	2.88764
75.45	1.34229	1.99197	2.88864
75.5	1.34288	1.99267	2.88963
75.55	1.34333	1.99307	2.89063
75.6	1.34384	1.99355	2.89162
75.65	1.34432	1.9939	2.89262
75.7	1.34495	1.99448	2.89361
75.75	1.34531	1.9953	2.89461
75.8	1.34577	1.9956	2.8956
75.85	1.34628	1.99593	2.89659
75.9	1.34687	1.99628	2.89758
75.95	1.34735	1.99671	2.89858
76	1.34817	1.99726	2.89957
76.05	1.34862	1.99788	2.90056
76.1	1.34913	1.99886	2.90155
76.15	1.34973	1.99939	2.90254
76.2	1.35018	1.99991	2.90353
76.25	1.35058	2.00061	2.90452
76.3	1.35094	2.00129	2.90551
76.35	1.35137	2.00222	2.9065
76.4	1.35213	2.00289	2.90749
76.45	1.35242	2.00349	2.90848
76.5	1.3529	2.0043	2.90946
76.55	1.35341	2.00535	2.91045
76.6	1.35411	2.00628	2.91144
76.65	1.35465	2.00683	2.91243
76.7	1.35522	2.00723	2.91341
76.75	1.35584	2.00793	2.9144
76.8	1.35609	2.00825	2.91538
76.85	1.35646	2.00865	2.91637
76.9	1.35666	2.00936	2.91735
76.95	1.35669	2.00988	2.91834
77	1.35694	2.01036	2.91932
77.05	1.35742	2.01081	2.92031
77.1	1.35788	2.01116	2.92129
77.15	1.35836	2.01171	2.92227
77.2	1.3587	2.01224	2.92326
77.25	1.35901	2.01304	2.92424
77.3	1.35972	2.01346	2.92522
77.35	1.36017	2.01386	2.9262
77.4	1.36056	2.01439	2.92718
77.45	1.36122	2.01502	2.92816
77.5	1.36172	2.01564	2.92914
77.55	1.36221	2.01639	2.93012
77.6	1.36266	2.01745	2.9311
77.65	1.36337	2.0177	2.93208
77.7	1.36356	2.01817	2.93306
77.75	1.36396	2.01857	2.93404
77.8	1.36438	2.0191	2.93502
77.85	1.36472	2.01988	2.936
77.9	1.36532	2.0204	2.93697
77.95	1.36574	2.02108	2.93795
78	1.36636	2.0217	2.93893
78.05	1.36676	2.02243	2.9399
78.1	1.36704	2.02291	2.94088
78.15	1.36747	2.02328	2.94185
78.2	1.36795	2.02388	2.94283
78.25	1.36837	2.02433	2.9438
78.3	1.36877	2.02489	2.94478
78.35	1.36908	2.02546	2.94575
78.4	1.36945	2.02596	2.94673
78.45	1.36999	2.02641	2.9477
78.5	1.37024	2.02714	2.94867
78.55	1.37083	2.02772	2.94965
78.6	1.3712	2.02824	2.95062
78.65	1.37171	2.02879	2.95159
78.7	1.3725	2.02924	2.95256
78.75	1.3731	2.02975	2.95353
78.8	1.37355	2.03045	2.9545
78.85	1.37392	2.03095	2.95547
78.9	1.37426	2.0318	2.95644
78.95	1.3748	2.03238	2.95741
79	1.3753	2.03308	2.95838
79.05	1.37593	2.03405	2.95935
79.1	1.37652	2.03478	2.96032
79.15	1.3768	2.03531	2.96129
79.2	1.37723	2.03613	2.96226
79.25	1.37777	2.03653	2.96322
79.3	1.37822	2.03708	2.96419
79.35	1.37864	2.03761	2.96516
79.4	1.37918	2.03859	2.96613
79.45	1.37961	2.03914	2.96709
79.5	1.38009	2.03954	2.96806
79.55	1.38048	2.03979	2.96902
79.6	1.38119	2.04022	2.96999
79.65	1.38176	2.04064	2.97095
79.7	1.38218	2.04139	2.97192
79.75	1.38269	2.04187	2.97288
79.8	1.38309	2.04232	2.97384
79.85	1.3834	2.04267	2.97481
79.9	1.38376	2.04322	2.97577
79.95	1.38413	2.04375	2.97673
80	1.38467	2.04425	2.97769
80.05	1.38512	2.04487	2.97866
80.1	1.38552	2.04565	2.97962
80.15	1.38586	2.04618	2.98058
80.2	1.38634	2.04663	2.98154
80.25	1.38679	2.047	2.9825
80.3	1.3873	2.04765	2.98346
80.35	1.38781	2.04823	2.98442
80.4	1.38846	2.04893	2.98538
80.45	1.38897	2.04933	2.98634
80.5	1.38939	2.04983	2.9873
80.55	1.38968	2.05074	2.98826
80.6	1.39002	2.05164	2.98921
80.65	1.39038	2.05214	2.99017
80.7	1.39081	2.05249	2.99113
80.75	1.39129	2.05286	2.99209
80.8	1.39166	2.05369	2.99304
80.85	1.39214	2.05404	2.994
80.9	1.39287	2.05459	2.99495
80.95	1.39336	2.05507	2.99591
81	1.39384	2.0558	2.99686
81.05	1.39432	2.05607	2.99782
81.1	1.39483	2.05665	2.99877
81.15	1.39531	2.05732	2.99973
81.2	1.39568	2.05775	3.00068
81.25	1.3961	2.05843	3.00163
81.3	1.39644	2.05875	3.00259
81.35	1.39686	2.05923	3.00354
81.4	1.3974	2.05965	3.00449
81.45	1.39751	2.06023	3.00545
81.5	1.39774	2.06073	3.0064
81.55	1.39808	2.06141	3.00735
81.6	1.39853	2.06196	3.0083
81.65	1.39913	2.06243	3.00925
81.7	1.39964	2.06303	3.0102
81.75	1.40017	2.06361	3.01115
81.8	1.4008	2.06439	3.0121
81.85	1.40114	2.06489	3.01305
81.9	1.40145	2.06551	3.014
81.95	1.40176	2.06586	3.01495
82	1.40238	2.06627	3.01589
82.05	1.40278	2.06707	3.01684
82.1	1.40309	2.06752	3.01779
82.15	1.40348	2.06797	3.01874
82.2	1.40374	2.06832	3.01968
82.25	1.40425	2.06882	3.02063
82.3	1.40481	2.0692	3.02158
82.35	1.40527	2.0698	3.02252
82.4	1.40552	2.07047	3.02347
82.45	1.40569	2.071	3.02441
82.5	1.4062	2.0717	3.02536
82.55	1.40651	2.07235	3.0263
82.6	1.40694	2.07315	3.02725
82.65	1.40736	2.07363	3.02819
82.7	1.40773	2.07421	3.02913
82.75	1.40818	2.07491	3.03008
82.8	1.40872	2.07546	3.03102
82.85	1.40892	2.07616	3.03196
82.9	1.40923	2.07626	3.03291
82.95	1.40965	2.07674	3.03385
83	1.41002	2.07721	3.03479
83.05	1.41039	2.07766	3.03573
83.1	1.41087	2.07826	3.03667
83.15	1.41126	2.07866	3.03761
83.2	1.41166	2.07909	3.03855
83.25	1.41206	2.07967	3.03949
83.3	1.41259	2.08012	3.04043
83.35	1.41327	2.08062	3.04137
83.4	1.41356	2.08162	3.04231
83.45	1.41398	2.08217	3.04325
83.5	1.41446	2.0826	3.04418
83.55	1.41497	2.08305	3.04512
83.6	1.41542	2.08345	3.04606
83.65	1.41582	2.08385	3.047
83.7	1.4161	2.08455	3.04793
83.75	1.4165	2.08503	3.04887
83.8	1.41681	2.08555	3.04981
83.85	1.41715	2.08583	3.05074
83.9	1.41755	2.08638	3.05168
83.95	1.41805	2.08685	3.05261
84	1.41842	2.08743	3.05355
84.05	1.41856	2.08786	3.05448
84.1	1.41899	2.08826	3.05542
84.15	1.41947	2.08868	3.05635
84.2	1.41995	2.08898	3.05728
84.25	1.42032	2.08936	3.05822
84.3	1.42066	2.08996	3.05915
84.35	1.42103	2.09051	3.06008
84.4	1.42137	2.09106	3.06102
84.45	1.42173	2.09181	3.06195
84.5	1.42227	2.09244	3.06288
84.55	1.4225	2.09317	3.06381
84.6	1.42281	2.09369	3.06474
84.65	1.42315	2.09462	3.06567
84.7	1.4236	2.09532	3.0666
84.75	1.42411	2.09592	3.06753
84.8	1.42442	2.09655	3.06846
84.85	1.42484	2.09687	3.06939
84.9	1.42524	2.09695	3.07032
84.95	1.42561	2.09725	3.07125
85	1.42637	2.09783	3.07218
85.05	1.42666	2.09875	3.0731
85.1	1.42697	2.09938	3.07403
85.15	1.4275	2.09985	3.07496
85.2	1.42787	2.10058	3.07589
85.25	1.42847	2.10116	3.07681
85.3	1.42892	2.10191	3.07774
85.35	1.42929	2.10246	3.07867
85.4	1.42965	2.10281	3.07959
85.45	1.43022	2.10329	3.08052
85.5	1.43059	2.10371	3.08144
85.55	1.43081	2.10424	3.08237
85.6	1.43115	2.10466	3.08329
85.65	1.43155	2.10509	3.08422
85.7	1.43178	2.10539	3.08514
85.75	1.432	2.10587	3.08606
85.8	1.43226	2.10624	3.08699
85.85	1.43243	2.10679	3.08791
85.9	1.43285	2.10749	3.08883
85.95	1.43325	2.10792	3.08975
86	1.43362	2.10857	3.09068
86.05	1.4337	2.10912	3.0916
86.1	1.43381	2.10977	3.09252
86.15	1.43444	2.11048	3.09344
86.2	1.43478	2.11115	3.09436
86.25	1.43512	2.11193	3.09528
86.3	1.4356	2.11245	3.0962
86.35	1.43596	2.11273	3.09712
86.4	1.43644	2.11316	3.09804
86.45	1.43698	2.11343	3.09896
86.5	1.43732	2.11378	3.09988
86.55	1.4376	2.11421	3.1008
86.6	1.43789	2.11463	3.10171
86.65	1.43817	2.11538	3.10263
86.7	1.43851	2.11566	3.10355
86.75	1.43879	2.11631	3.10447
86.8	1.4395	2.11716	3.10538
86.85	1.43978	2.11774	3.1063
86.9	1.44012	2.11847	3.10722
86.95	1.4406	2.11887	3.10813
87	1.441	2.11927	3.10905
87.05	1.4414	2.11972	3.10996
87.1	1.44176	2.12017	3.11088
87.15	1.44219	2.12067	3.11179
87.2	1.44258	2.12102	3.11271
87.25	1.44301	2.1217	3.11362
87.3	1.44338	2.12197	3.11454
87.35	1.44374	2.1224	3.11545
87.4	1.44417	2.1228	3.11636
87.45	1.44479	2.12315	3.11728
87.5	1.44505	2.1235	3.11819
87.55	1.44533	2.1238	3.1191
87.6	1.44578	2.12445	3.12001
87.65	1.44615	2.12495	3.12092
87.7	1.44652	2.12565	3.12184
87.75	1.44683	2.12628	3.12275
87.8	1.44728	2.12703	3.12366
87.85	1.44768	2.12743	3.12457
87.9	1.44796	2.12796	3.12548
87.95	1.44824	2.12838	3.12639
88	1.44867	2.12881	3.1273
88.05	1.4494	2.12934	3.12821
88.1	1.44966	2.12976	3.12912
88.15	1.45	2.13026	3.13002
88.2	1.45039	2.13079	3.13093
88.25	1.45079	2.13114	3.13184
88.3	1.4513	2.13174	3.13275
88.35	1.45164	2.13227	3.13366
88.4	1.45192	2.13282	3.13456
88.45	1.45223	2.13367	3.13547
88.5	1.45252	2.13405	3.13638
88.55	1.45283	2.13465	3.13728
88.6	1.45311	2.13517	3.13819
88.65	1.45336	2.13565	3.13909
88.7	1.45362	2.13617	3.14
88.75	1.45399	2.13627	3.1409
88.8	1.4545	2.1366	3.14181
88.85	1.45467	2.13685	3.14271
88.9	1.45484	2.13715	3.14362
88.95	1.4552	2.13755	3.14452
89	1.4556	2.13793	3.14542
89.05	1.45597	2.13833	3.14633
89.1	1.4565	2.13898	3.14723
89.15	1.45684	2.13946	3.14813
89.2	1.45699	2.14021	3.14904
89.25	1.45735	2.14116	3.14994
89.3	1.45781	2.14169	3.15084
89.35	1.45798	2.14219	3.15174
89.4	1.4582	2.14286	3.15264
89.45	1.45851	2.14339	3.15354
89.5	1.45885	2.14391	3.15444
89.55	1.45919	2.14452	3.15534
89.6	1.45964	2.14497	3.15624
89.65	1.45998	2.14547	3.15714
89.7	1.46041	2.14607	3.15804
89.75	1.46086	2.14632	3.15894
89.8	1.46143	2.14674	3.15984
89.85	1.46182	2.1472	3.16074
89.9	1.46222	2.14757	3.16164
89.95	1.46264	2.14807	3.16253
90	1.4631	2.1485	3.16343
90.05	1.46346	2.14925	3.16433
90.1	1.46363	2.14975	3.16523
90.15	1.46392	2.15043	3.16612
90.2	1.46406	2.151	3.16702
90.25	1.46423	2.1515	3.16791
90.3	1.46454	2.152	3.16881
90.35	1.46502	2.15278	3.16971
90.4	1.46539	2.15326	3.1706
90.45	1.46607	2.15373	3.1715
90.5	1.46638	2.15421	3.17239
90.55	1.46672	2.15458	3.17328
90.6	1.46706	2.15504	3.17418
90.65	1.46748	2.15511	3.17507
90.7	1.46788	2.15544	3.17597
90.75	1.46839	2.15584	3.17686
90.8	1.46867	2.15619	3.17775
90.85	1.46895	2.15661	3.17864
90.9	1.46921	2.15709	3.17954
90.95	1.46938	2.15777	3.18043
91	1.46949	2.15809	3.18132
91.05	1.46958	2.15864	3.18221
91.1	1.46994	2.15889	3.1831
91.15	1.47031	2.15937	3.18399
91.2	1.47054	2.15969	3.18488
91.25	1.47102	2.16015	3.18577
91.3	1.47141	2.16055	3.18666
91.35	1.47198	2.1609	3.18755
91.4	1.47255	2.16157	3.18844
91.45	1.47314	2.16185	3.18933
91.5	1.47368	2.16237	3.19022
91.55	1.47416	2.16273	3.19111
91.6	1.4745	2.16323	3.192
91.65	1.47481	2.16365	3.19289
91.7	1.47521	2.16428	3.19377
91.75	1.4756	2.16508	3.19466
91.8	1.47608	2.16556	3.19555
91.85	1.47628	2.16586	3.19643
91.9	1.47659	2.16623	3.19732
91.95	1.47699	2.16666	3.19821
92	1.47738	2.16711	3.19909
92.05	1.47801	2.16748	3.19998
92.1	1.4784	2.16784	3.20086
92.15	1.47891	2.16844	3.20175
92.2	1.47948	2.16879	3.20263
92.25	1.4797	2.16914	3.20352
92.3	1.48013	2.16969	3.2044
92.35	1.48058	2.17024	3.20529
92.4	1.48089	2.17084	3.20617
92.45	1.48126	2.17134	3.20705
92.5	1.48168	2.17182	3.20794
92.55	1.48202	2.17227	3.20882
92.6	1.48228	2.17272	3.2097
92.65	1.48256	2.17317	3.21059
92.7	1.48287	2.17367	3.21147
92.75	1.48316	2.17407	3.21235
92.8	1.48344	2.1748	3.21323
92.85	1.48369	2.17527	3.21411
92.9	1.484	2.17578	3.21499
92.95	1.48451	2.17623	3.21587
93	1.48466	2.17678	3.21675
93.05	1.48483	2.17723	3.21763
93.1	1.48505	2.17785	3.21851
93.15	1.48533	2.17816	3.21939
93.2	1.48559	2.17828	3.22027
93.25	1.48587	2.17888	3.22115
93.3	1.48621	2.17931	3.22203
93.35	1.48669	2.17973	3.22291
93.4	1.48706	2.18036	3.22379
93.45	1.4874	2.18099	3.22466
93.5	1.48774	2.18156	3.22554
93.55	1.48811	2.18204	3.22642
93.6	1.48864	2.18254	3.2273
93.65	1.48913	2.18284	3.22817
93.7	1.4893	2.18314	3.22905
93.75	1.48958	2.18364	3.22992
93.8	1.48992	2.18434	3.2308
93.85	1.49023	2.18457	3.23168
93.9	1.49046	2.18497	3.23255
93.95	1.49077	2.18544	3.23343
94	1.49102	2.18607	3.2343
94.05	1.49128	2.18655	3.23518
94.1	1.49153	2.1871	3.23605
94.15	1.49184	2.18765	3.23692
94.2	1.49232	2.18792	3.2378
94.25	1.493	2.1884	3.23867
94.3	1.49331	2.1888	3.23954
94.35	1.49365	2.1897	3.24042
94.4	1.49374	2.19025	3.24129
94.45	1.49388	2.1908	3.24216
94.5	1.49411	2.19138	3.24303
94.55	1.49456	2.19168	3.24391
94.6	1.49501	2.19208	3.24478
94.65	1.49527	2.19256	3.24565
94.7	1.49558	2.19301	3.24652
94.75	1.49583	2.19374	3.24739
94.8	1.49603	2.19409	3.24826
94.85	1.49623	2.19414	3.24913
94.9	1.49643	2.19441	3.25
94.95	1.49665	2.19496	3.25087
95	1.49691	2.19536	3.25174
95.05	1.49733	2.19581	3.25261
95.1	1.49767	2.19629	3.25348
95.15	1.49795	2.19674	3.25435
95.2	1.49824	2.19704	3.25521
95.25	1.49846	2.19729	3.25608
95.3	1.4988	2.19757	3.25695
95.35	1.49914	2.19797	3.25782
95.4	1.49951	2.19832	3.25868
95.45	1.49993	2.19867	3.25955
95.5	1.50027	2.19897	3.26042
95.55	1.5005	2.19935	3.26128
95.6	1.50081	2.1998	3.26215
95.65	1.50115	2.20012	3.26302
95.7	1.50149	2.20067	3.26388
95.75	1.50208	2.20095	3.26475
95.8	1.50234	2.2015	3.26561
95.85	1.50251	2.20213	3.26648
95.9	1.50265	2.20255	3.26734
95.95	1.50265	2.20323	3.26821
96	1.50279	2.20358	3.26907
96.05	1.50296	2.20395	3.26993
96.1	1.50313	2.20438	3.2708
96.15	1.50324	2.20483	3.27166
96.2	1.50339	2.20531	3.27252
96.25	1.50355	2.20578	3.27338
96.3	1.50372	2.20621	3.27425
96.35	1.50409	2.20658	3.27511
96.4	1.50443	2.20719	3.27597
96.45	1.50463	2.20754	3.27683
96.5	1.50486	2.20789	3.27769
96.55	1.50517	2.20836	3.27856
96.6	1.50551	2.20876	3.27942
96.65	1.50582	2.20909	3.28028
96.7	1.50624	2.20949	3.28114
96.75	1.50672	2.21014	3.282
96.8	1.50681	2.21062	3.28286
96.85	1.50684	2.21097	3.28372
96.9	1.50695	2.21129	3.28458
96.95	1.50723	2.21182	3.28543
97	1.50769	2.21225	3.28629
97.05	1.50819	2.21265	3.28715
97.1	1.50845	2.213	3.28801
97.15	1.50882	2.21337	3.28887
97.2	1.50924	2.2139	3.28973
97.25	1.50938	2.21422	3.29058
97.3	1.50967	2.21445	3.29144
97.35	1.51006	2.21488	3.2923
97.4	1.51046	2.21543	3.29315
97.45	1.5108	2.2155	3.29401
97.5	1.51102	2.21595	3.29487
97.55	1.51125	2.2161	3.29572
97.6	1.51145	2.21645	3.29658
97.65	1.51139	2.21693	3.29743
97.7	1.51187	2.21746	3.29829
97.75	1.5121	2.21798	3.29914
97.8	1.51227	2.21853	3.3
97.85	1.51267	2.21886	3.30085
97.9	1.51298	2.21906	3.3017
97.95	1.51317	2.21933	3.30256
98	1.5134	2.21971	3.30341
98.05	1.51363	2.22029	3.30427
98.1	1.51385	2.22089	3.30512
98.15	1.51425	2.22161	3.30597
98.2	1.51459	2.22252	3.30682
98.25	1.5149	2.22312	3.30768
98.3	1.51527	2.22367	3.30853
98.35	1.51558	2.22394	3.30938
98.4	1.51578	2.22437	3.31023
98.45	1.51586	2.22462	3.31108
98.5	1.516	2.22492	3.31193
98.55	1.51617	2.2253	3.31278
98.6	1.51643	2.22572	3.31363
98.65	1.51702	2.22622	3.31448
98.7	1.51762	2.2267	3.31533
98.75	1.51784	2.2272	3.31618
98.8	1.51815	2.2277	3.31703
98.85	1.51863	2.22828	3.31788
98.9	1.51909	2.22865	3.31873
98.95	1.51968	2.22903	3.31958
99	1.52002	2.22938	3.32043
99.05	1.52025	2.22983	3.32128
99.1	1.52045	2.23033	3.32212
99.15	1.52064	2.23073	3.32297
99.2	1.52101	2.23121	3.32382
99.25	1.52149	2.23181	3.32467
99.3	1.52178	2.23211	3.32551
99.35	1.522	2.23246	3.32636
99.4	1.5224	2.23276	3.32721
99.45	1.52299	2.23321	3.32805
99.5	1.52316	2.23369	3.3289
99.55	1.52339	2.23401	3.32974
99.6	1.52367	2.23446	3.33059
99.65	1.52395	2.23484	3.33143
99.7	1.52427	2.23544	3.33228
99.75	1.5246	2.23584	3.33312
99.8	1.52483	2.23624	3.33397
99.85	1.52497	2.23654	3.33481
[truncated: 12,403 more rows]

## Sheet: Figure 2c
References	Water uptake (g g-1)
1	0.27
11	0.34
12	0.9
18	0.7
19	0.14
20	0.13
22	0.51
23	1.52
25	0.8
26	0.63
28	1.51

## Sheet: Figure 2d
Time (h)	Water uptake (g g-1)
0	0
0.00278	0
0.44722	0.11729
0.89167	0.27397
1.33611	0.42066
1.78056	0.5489
2.225	0.66855
2.66944	0.79089
3.11389	0.90038
3.55833	1.00154
4.00278	1.09416
4.44722	1.1815
4.89167	1.26435
5.33611	1.35115
5.78056	1.42752
6.225	1.50577
6.66944	1.56725
7.11389	1.62044
7.55833	1.68108
8.00278	1.73419
8.44722	1.78026
8.89167	1.83283
9.33611	1.87292
9.78056	1.92055
10.225	1.95125
10.6694	1.98899
11.1139	2.02617
11.5583	2.05589
12	2.07736
12.0028	2.1102
12.4472	2.06122
12.8917	2.03401
13.3361	1.98503
13.7806	1.9034
14.225	1.7551
14.6694	1.51701
15.1139	1.31565
15.6667	1.1
16.1667	0.9
17	0.87
18	0.86395
18.0028	0.87979
18.4472	0.96274
18.8917	1.06573
19.3361	1.15658
19.7806	1.23851
20.225	1.32331
20.6694	1.3971
21.1139	1.46459
21.5583	1.52271
22.0028	1.58001
22.4472	1.62908
22.8917	1.69233
23.3361	1.7351
23.7806	1.779
24.225	1.82766
24.6694	1.87762
25.1139	1.91062
25.5583	1.95561
26.0028	1.97972
26.4472	2.01438
26.8917	2.05357
27.3361	2.07367
27.7806	2.10263
28.225	2.13148
28.6694	2.15643
29.1139	2.18186
29.5583	2.20844
30	2.26939
30.1667	2.24082
30.3333	2.18503
30.5	2.09252
30.75	1.9034
31	1.65714
31.3333	1.34558
31.6667	1.16735
32	1.05986
32.5	0.96463
33	0.92925
33.5	0.90884
34	0.9034
34.5	0.89796
35.0833	0.9034
35.5	0.90068
36	0.90204
36.0028	0.90759
36.4472	1.01117
36.8917	1.09982
37.3361	1.18294
37.7806	1.26551
38.225	1.3386
38.6694	1.41278
39.1139	1.47252
39.5583	1.53631
40.0028	1.58669
40.4472	1.6504
40.8917	1.6944
41.3361	1.74246
41.7806	1.78538
42.225	1.83001
42.6694	1.86727
43.1139	1.91216
43.5583	1.94698
44.0028	1.97631
44.4472	2.01502
44.8917	2.04651
45.3361	2.07715
45.7806	2.1031
46.225	2.12866
46.6694	2.1484
47.1139	2.17238
47.5583	2.19599
48	2.28571
48.1667	2.26667
48.3333	2.2068
48.5	2.09796
48.75	1.91565
49	1.61361
49.3333	1.34694
49.6667	1.16599
50	1.06395
50.5	0.97551
51	0.94286
51.5	0.92109
52	0.91701
52.5	0.91565
53	0.91156
53.5	0.91429
54	0.91293
54.4472	1.00165
54.8917	1.10033
55.3361	1.20329
55.7806	1.28538
56.225	1.36516
56.6694	1.44795
57.1139	1.50927
57.5583	1.56483
58.0028	1.62487
58.4472	1.68862
58.8917	1.74545
59.3361	1.79054
59.7806	1.83161
60.225	1.87374
60.6694	1.91839
61.1139	1.95814
61.5583	1.99914
62.0028	2.028
62.4472	2.07344
62.8917	2.09765
63.3361	2.12451
63.7806	2.16761
64.225	2.18689
64.6694	2.20759
65.1139	2.23155
65.5583	2.25394
66	2.30748
66.1667	2.27347
66.3333	2.20408
66.5	2.10204
66.75	1.86259
67	1.57687
67.3333	1.30476
67.6667	1.12381
68	1.03129
68.6333	0.9551
69	0.93197
69.5	0.92925
70	0.92517
70.5	0.91701
71	0.91293
71.5	0.9102
72	0.90884
72.4472	0.98789
72.8917	1.08859
73.3361	1.18385
73.7806	1.26591
74.225	1.34588
74.6694	1.41411
75.1139	1.4855
75.5583	1.54963
76.0028	1.60107
76.4472	1.66408
76.8917	1.70333
77.3361	1.7641
77.7806	1.79471
78.225	1.84071
78.6694	1.88304
79.1139	1.92705
79.5583	1.96604
80.0028	1.99321
80.4472	2.02788
80.8917	2.06459
81.3361	2.09335
81.7806	2.12459
82.225	2.13879
82.6694	2.17286
83.1139	2.20144
83.5583	2.22364
84	2.29116
84.1667	2.2517
84.3333	2.19728
84.5	2.09932
84.75	1.9415
85	1.66667
85.3333	1.36599
85.6667	1.17551
86	1.07755
86.6333	0.97415
87	0.94286
87.5	0.92653
88	0.92109
88.5	0.91565
89	0.91156
89.5	0.91293
90	0.9102
90.0028	0.95552
90.4472	1.05322
90.8917	1.15317
91.3361	1.24126
91.7806	1.32909
92.225	1.39756
92.6694	1.48111
93.1139	1.54744
93.5583	1.60722
94.0028	1.66786
94.4472	1.71613
94.8917	1.77013
95.3361	1.81494
95.7806	1.86584
96.225	1.90615
96.6694	1.94991
97.1139	1.98864
97.5583	2.02917
98.0028	2.06339
98.4472	2.09506
98.8917	2.12199
99.3361	2.15815
99.7806	2.18937
100.225	2.21523
100.669	2.23737
101.114	2.27124
101.558	2.28942
102	2.31837
102.167	2.26939
102.333	2.20272
102.5	2.12109
102.75	1.93333
103	1.6966
103.417	1.30884
103.833	1.1034
104.25	1.00816
104.667	0.9551
105.167	0.92925
105.667	0.92109
106.333	0.9102
107	0.91293
107.5	0.91429
108	0.91156
108.447	1.07211
108.892	1.17687
109.336	1.26667
109.781	1.35238
110.225	1.44354
110.669	1.50748
111.114	1.58776
111.558	1.64626
112.003	1.69796
112.447	1.76599
112.892	1.81769
113.336	1.86667
113.781	1.91701
114.225	1.96054
114.669	1.98912
115.114	2.03265
115.558	2.07755
116.003	2.1034
116.447	2.13605
116.892	2.16463
117.336	2.18231
117.781	2.21224
118.225	2.23946
118.669	2.25986
119.114	2.29524
119.558	2.31293
120	2.31837
120.167	2.30884
120.333	2.24762
120.5	2.15646
120.75	1.97143
121	1.71565
121.417	1.31565
121.833	1.11293
122.25	1.00952
122.75	0.94558
123.25	0.92245
123.75	0.91701
124.25	0.91156
124.917	0.90612
125.583	0.9034
126	0.90476
126.447	1.06395
126.892	1.16327
127.336	1.26939
127.781	1.3619
128.225	1.44218
128.669	1.51837
129.114	1.59592
129.558	1.65034
130.003	1.7034
130.447	1.75918
130.892	1.80408
131.336	1.86395
131.781	1.92109
132.225	1.96463
132.669	1.99184
133.114	2.02993
133.558	2.08027
134.003	2.10748
134.447	2.14286
134.892	2.17007
135.336	2.19184
135.781	2.23129
136.225	2.26259
136.669	2.26939
137.114	2.30476
137.558	2.33197
138	2.32245
138	2.33333
138.167	2.32245
138.333	2.25714
138.5	2.15782
138.75	1.97687
139	1.70476
139.333	1.37415
139.667	1.17823
140	1.05986
140.583	0.96599
141	0.94014
141.5	0.91973
142	0.9102
142.5	0.90748
143	0.91293
143.5	0.91429
144	0.91156
144.447	1.11837
144.892	1.21361
145.336	1.32381
145.781	1.41361
146.225	1.48571
146.669	1.56871
147.114	1.64626
147.558	1.69388
148.003	1.7619
148.447	1.81769
148.892	1.86122
149.336	1.91156
149.781	1.96735
150.225	1.99184
150.669	2.04354
151.114	2.08027
151.558	2.11293
152.003	2.15374
152.447	2.18231
152.892	2.21088
153.336	2.25714
153.781	2.29116
154.225	2.3102
154.669	2.32925
155.114	2.35782
155.558	2.38503
156	2.32245
156.167	2.30068
156.333	2.24082
156.5	2.14014
156.75	1.92925
157	1.61769
157.333	1.32653
157.667	1.16054
158	1.05578
158.5	0.97279
159	0.93741
159.5	0.92381
160	0.91973
160.5	0.91293
161	0.90884
161.5	0.9102
162	0.91156
162.447	1.06667
162.892	1.16871
163.336	1.26259
163.781	1.34422
164.225	1.41497
164.669	1.50612
165.114	1.55918
165.558	1.6381
166.003	1.67891
166.447	1.75646
166.892	1.79592
167.336	1.8381
167.781	1.88571
168.225	1.94014
168.669	1.96463
169.114	1.99456
169.558	2.03265
170.003	2.07891
170.447	2.10476
170.892	2.13469
171.336	2.1619
171.781	2.19048
172.225	2.22857
172.669	2.25442
173.114	2.27483
173.558	2.29116
174	2.31156
174.167	2.30612
174.333	2.26259
174.583	2.12517
174.75	1.98367
175	1.74014
175.333	1.37959
175.667	1.20136
176	1.06939
176.583	0.96054
177	0.92109
177.5	0.9102
178	0.90068
178.5	0.89932
179	0.90204
179.5	0.89932
180	0.89796

## Sheet: Figure 2e
Time	Water uptake
h	g g-1
0	0
0.5	0.23703
1	0.50628
1.5	0.72711
2	0.91813
2.5	1.08403
3	1.244
3.5	1.39132
4	1.53121
4.5	1.65476
5	1.7703
5.5	1.86939
6	1.96298
6.5	2.05757
7	2.13095
7.5	2.21192
8	2.27855
8.5	2.33359
9	2.3916
9.5	2.4428
10	2.49167
10.5	2.53037
11	2.56984
11.5	2.60721
12	2.63823
12.125	2.02573
12.25	1.60008
12.375	1.38713
12.5	1.19678
12.625	0.9856
12.75	0.7986
12.875	0.6671
13	0.5858
13.125	0.50254
13.25	0.44266
13.375	0.39295
13.5	0.35625
13.625	0.32731
13.75	0.29363
13.875	0.30486
14	0.27241

## Sheet: Figure 2f
Time (min)	Derivative water uptake	Time (min)	Derivative water uptake
	Sorption		Desorption
0	0.50628	0	-4.9
0.5	0.50628	0.125	-4.1526
1	0.49008	0.25	-2.5544
1.5	0.41185	0.375	-1.6132
2	0.35692	0.5	-1.60612
2.5	0.32587	0.625	-1.59272
3	0.30729	0.75	-1.274
3.5	0.28721	0.875	-0.8512
4	0.26344	1	-0.65824
4.5	0.23909	1.125	-0.57256
5	0.21463	1.25	-0.43836
5.5	0.19268	1.375	-0.34564
6	0.18818	1.5	-0.26256
6.5	0.16797	1.625	-0.25048
7	0.15435	1.75	-0.0898
7.5	0.1476	1.875	-0.08488
8	0.12167	2	-0.2596
8.5	0.11305
9	0.10921
9.5	0.10007
10	0.08757
10.5	0.07817
11	0.07684
11.5	0.06839
12	0.06839

## Sheet: Figure 3e
Time (min)	Temperature (oC)
	Chamber	Condenser	Heating plate	Sorbent
0.05	26.322	23.004	31.217	31.558
0.1	26.379	23.02	31.193	31.547
0.15	26.502	23.066	31.125	31.542
0.2	26.419	23.063	31.257	31.482
0.25	26.379	23.066	31.271	31.447
0.3	26.419	23.055	31.379	31.342
0.35	26.309	23.033	31.521	31.35
0.4	26.257	23.06	31.629	31.466
0.45	26.349	23.106	31.662	31.593
0.5	26.476	23.154	31.839	31.768
0.55	26.529	23.179	32.103	31.903
0.6	26.57	23.241	32.273	32.159
0.65	26.696	23.284	32.591	32.385
0.7	26.885	23.276	32.973	32.549
0.75	26.963	23.286	33.364	32.77
0.8	26.977	23.338	33.717	33.074
0.85	26.979	23.335	34.089	33.32
0.9	26.958	23.348	34.46	33.627
0.95	26.995	23.375	34.838	33.998
1	27.127	23.456	35.237	34.324
1.05	27.219	23.561	35.575	34.761
1.1	27.292	23.583	35.969	35.137
1.15	27.89	23.618	36.398	35.579
1.2	28.189	23.742	36.789	36.005
1.25	28.52	23.771	37.215	36.442
1.3	28.447	23.857	37.588	36.868
1.35	28.437	23.968	37.945	37.379
1.4	29.369	24.121	38.403	37.797
1.45	29.565	24.334	38.89	38.186
1.5	29.59	24.485	39.385	38.665
1.55	29.819	24.62	39.91	39.165
1.6	30.6	24.746	40.474	39.599
1.65	31.211	25.151	40.98	40.052
1.7	31.887	25.048	41.459	40.539
1.75	31.904	25.215	41.936	41.056
1.8	31.122	25.592	42.439	41.527
1.85	32.162	25.797	42.894	42.041
1.9	33.399	25.794	43.403	42.515
1.95	33.962	26.066	43.935	43.008
2	33.164	26.118	44.449	43.497
2.05	32.989	26.425	44.958	43.974
2.1	34.67	26.681	45.426	44.507
2.15	34.745	26.813	45.948	45.005
2.2	35.212	27.203	46.46	45.473
2.25	35.071	27.324	46.918	45.99
2.3	34.624	27.947	47.415	46.554
2.35	36.341	27.933	47.923	47.052
2.4	37.007	28.041	48.43	47.609
2.45	36.861	28.402	48.942	48.093
2.5	37.076	28.596	49.556	48.545
2.55	38.16	28.809	50.055	49.03
2.6	37.798	29.132	50.538	49.513
2.65	38.218	29.24	51.081	50.011
2.7	38.698	29.676	51.611	50.565
2.75	38.61	30.042	52.121	51.13
2.8	39.534	30.269	52.572	51.639
2.85	40.069	30.535	53.089	52.146
2.9	39.728	30.762	53.646	52.631
2.95	39.435	31.163	54.078	53.185
3	40.828	31.492	54.593	53.718
3.05	41.555	31.888	55.115	54.27
3.1	41.36	32.187	55.632	54.734
3.15	41.949	32.521	56.167	55.243
3.2	41.84	32.68	56.718	55.755
3.25	43.054	33.13	57.211	56.195
3.3	42.385	33.427	57.712	56.748
3.35	43.288	33.787	58.237	57.24
3.4	43.477	34.149	58.736	57.732
3.45	42.971	34.58	59.237	58.213
3.5	43.142	34.93	59.645	58.732
3.55	44.041	35.243	60.107	59.313
3.6	44.67	35.653	60.613	59.759
3.65	44.902	35.914	61.088	60.225
3.7	44.425	36.362	61.553	60.72
3.75	44.348	36.535	62.036	61.227
3.8	44.731	37.102	62.571	61.679
3.85	45.431	37.355	63.057	62.12
3.9	46.001	37.826	63.54	62.592
3.95	45.94	38.119	63.999	63.091
4	46.496	38.596	64.54	63.563
4.05	47.037	39.139	64.954	64.078
4.1	46.765	39.525	65.353	64.553
4.15	47.761	39.778	65.797	65.036
4.2	47.08	40.089	66.285	65.443
4.25	47.79	40.614	66.745	65.926
4.3	47.514	40.848	67.154	66.369
4.35	48.173	41.2	67.669	66.834
4.4	48.316	41.445	68.131	67.33
4.45	48.867	41.839	68.624	67.687
4.5	48.859	42.355	68.973	68.196
4.55	49.709	42.848	69.391	68.608
4.6	49.978	43.271	69.853	69.104
4.65	50.247	43.785	70.28	69.616
4.7	50.508	44.174	70.727	70.06
4.75	50.532	44.664	71.183	70.506
4.8	51.769	44.906	71.695	70.887
4.85	50.569	45.217	72.076	71.304
4.9	51.516	45.449	72.467	71.677
4.95	51.666	45.907	72.887	72.063
5	51.941	46.181	73.317	72.459
5.05	51.846	46.466	73.721	72.85
5.1	52.4	46.86	74.167	73.288
5.15	52.706	47.262	74.558	73.703
5.2	53.004	47.606	74.938	74.083
5.25	53.447	47.88	75.34	74.537
5.3	53.793	48.291	75.751	74.92
5.35	53.787	48.61	76.155	75.287
5.4	54.479	48.877	76.535	75.688
5.45	54.457	49.307	76.922	76.139
5.5	54.236	49.592	77.307	76.53
5.55	54.56	50.056	77.635	76.986
5.6	54.18	50.484	77.989	77.386
5.65	55.172	50.872	78.388	77.813
5.7	55.57	51.312	78.814	78.256
5.75	55.456	51.571	79.151	78.632
5.8	55.894	51.771	79.564	79.069
5.85	55.952	52.159	80.01	79.444
5.9	56.47	52.444	80.316	79.775
5.95	57.1	52.76	80.7	80.231
6	56.482	53.132	81.08	80.496
6.05	56.968	53.377	81.436	80.816
6.1	57.646	53.649	81.796	81.139
6.15	57.791	53.937	82.131	81.467
6.2	57.88	54.301	82.506	81.849
6.25	58.279	54.562	82.879	82.156
6.3	58.112	54.828	83.125	82.5
6.35	58.566	55.137	83.461	82.807
6.4	58.186	55.461	83.755	83.111
6.45	58.891	55.728	84.177	83.549
6.5	59.403	55.976	84.45	83.882
6.55	59.429	56.266	84.741	84.263
6.6	59.83	56.527	85.111	84.588
6.65	59.732	56.794	85.442	84.924
6.7	60.658	57.015	85.754	85.338
6.75	60.663	57.348	86.069	85.619
6.8	60.694	57.614	86.353	85.897
6.85	60.918	57.799	86.664	86.294
6.9	60.928	58.044	86.964	86.602
6.95	60.828	58.276	87.377	86.947
7	61.828	58.495	87.619	87.144
7.05	61.408	58.727	88.003	87.475
7.1	62.374	58.936	88.266	87.754
7.15	62.29	59.208	88.534	88.017
7.2	62.991	59.371	88.85	88.383
7.25	62.949	59.693	89.166	88.651
7.3	63.004	59.907	89.447	88.912
7.35	63.33	60.134	89.689	89.222
7.4	63.493	60.405	89.984	89.501
7.45	64.309	60.592	90.312	89.782
7.5	64.015	60.836	90.607	90.053
7.55	64.351	61.02	90.907	90.322
7.6	64.272	61.243	91.217	90.593
7.65	64.658	61.419	91.536	90.914
7.7	64.296	61.682	91.807	91.166
7.75	65.346	61.774	92.075	91.508
7.8	65.359	61.973	92.32	91.795
7.85	65.448	62.128	92.569	92.11
7.9	65.661	62.293	92.814	92.376
7.95	66.411	62.432	93.08	92.671
8	66.54	62.619	93.39	92.876
8.05	66.821	62.818	93.679	93.147
8.1	67.078	62.999	93.953	93.336
8.15	66.973	63.152	94.211	93.539
8.2	67.299	63.322	94.521	93.773
8.25	67.482	63.493	94.7	94.081
8.3	67.637	63.614	94.887	94.386
8.35	67.204	63.776	95.076	94.67
8.4	67.994	63.91	95.331	94.936
8.45	67.897	64.073	95.579	95.228
8.5	68.574	64.207	95.834	95.512
8.55	68.698	64.385	96.065	95.685
8.6	69.322	64.519	96.381	95.883
8.65	69.393	64.706	96.599	96.125
8.7	69.574	64.811	96.841	96.367
8.75	69.672	64.971	97.004	96.574
8.8	69.9	65.133	97.191	96.801
8.85	70.081	65.257	97.502	96.987
8.9	70.33	65.427	97.709	97.222
8.95	70.643	65.548	98.038	97.406
9	70.735	65.745	98.217	97.65
9.05	70.664	65.863	98.489	97.779
9.1	71	66.021	98.689	98.003
9.15	71.244	66.157	98.869	98.237
9.2	71.428	66.309	99.121	98.551
9.25	72.026	66.472	99.24	98.781
9.3	72.228	66.616	99.483	99.009
9.35	72.236	66.742	99.637	99.249
9.4	72.517	66.918	99.866	99.485
9.45	72.672	67.031	100.107	99.726
9.5	73.094	67.191	100.308	99.911
9.55	73.365	67.325	100.519	100.085
9.6	73.37	67.425	100.744	100.255
9.65	73.509	67.6	101.083	100.415
9.7	73.745	67.694	101.267	100.613
9.75	73.637	67.82	101.518	100.806
9.8	73.779	67.964	101.739	101.052
9.85	73.69	68.096	101.916	101.254
9.9	74.188	68.222	102.161	101.433
9.95	74.529	68.308	102.322	101.687
10	74.579	68.403	102.502	101.888
10.05	74.689	68.573	102.605	102.092
10.1	74.653	68.663	102.878	102.312
10.15	75.377	68.799	103.037	102.441
10.2	75.214	68.944	103.201	102.632
10.25	75.972	69.109	103.381	102.918
10.3	76.103	69.245	103.502	103.084
10.35	76.179	69.371	103.513	103.275
10.4	76.541	69.508	103.55	103.431
10.45	76.142	69.584	103.486	103.46
10.5	76.751	69.684	103.47	103.441
10.55	76.174	69.728	103.264	103.349
10.6	76.373	69.747	103.185	103.224
10.65	76.441	69.773	103.127	103.105
10.7	76.184	69.799	103.254	103.026
10.75	76.523	69.828	103.105	102.902
10.8	76.302	69.831	103.145	102.854
10.85	76.491	69.857	103.299	102.798
10.9	76.497	69.857	103.306	102.828
10.95	76.384	69.831	103.301	102.88
11	76.452	69.852	103.338	102.991
11.05	76.449	69.896	103.37	103.11
11.1	76.567	69.975	103.462	103.214
11.15	76.636	70.012	103.677	103.259
11.2	76.714	70.067	103.851	103.343
11.25	76.79	70.143	103.997	103.402
11.3	77.108	70.198	104.129	103.481
11.35	77.097	70.284	104.305	103.637
11.4	77.039	70.35	104.416	103.809
11.45	77.514	70.431	104.529	103.972
11.5	77.453	70.518	104.651	104.158
11.55	77.679	70.576	104.778	104.38
11.6	77.663	70.673	105.013	104.507
11.65	78.169	70.752	105.357	104.553
11.7	77.917	70.915	105.391	104.701
11.75	78.116	71.007	105.54	104.814
11.8	78.357	71.111	105.691	105.004
11.85	78.347	71.224	105.81	105.105
11.9	78.407	71.303	105.887	105.24
11.95	78.995	71.376	105.865	105.295
12	78.85	71.45	105.881	105.364
12.05	79.44	71.536	105.775	105.38
12.1	79.393	71.594	105.577	105.3
12.15	79.225	71.644	105.389	105.306
12.2	79.136	71.654	105.188	105.144
12.25	79.729	71.689	105.064	105.023
12.3	79.663	71.662	105.008	104.835
12.35	80.193	71.673	105.035	104.679
12.4	80.012	71.626	105.032	104.615
12.45	79.86	71.623	104.915	104.565
12.5	80.057	71.573	104.884	104.576
12.55	80.115	71.547	104.9	104.525
12.6	80.073	71.534	105.003	104.573
12.65	79.944	71.594	105.042	104.594
12.7	80.12	71.605	105.13	104.65
12.75	80.015	71.673	105.36	104.684
12.8	80.099	71.715	105.513	104.816
12.85	81.061	71.778	105.627	105.004
12.9	81.767	71.809	105.717	105.113
12.95	82.205	71.904	105.751	105.279
13	82.454	71.925	105.881	105.451
13.05	82.701	71.977	106.04	105.544
13.1	82.892	72.059	106.196	105.658
13.15	83.055	72.114	106.378	105.83
13.2	83.204	72.185	106.574	105.925
13.25	83.338	72.258	106.73	106.068
13.3	83.658	72.368	106.897	106.282
13.35	83.446	72.447	106.953	106.454
13.4	83.65	72.544	106.979	106.523
13.45	83.661	72.605	106.945	106.568
13.5	83.745	72.652	106.868	106.61
13.55	83.942	72.689	106.744	106.565
13.6	83.965	72.757	106.598	106.488
13.65	84.01	72.767	106.471	106.39
13.7	84.075	72.77	106.259	106.271
13.75	84.036	72.76	106.035	106.07
13.8	84.015	72.744	105.908	105.938
13.85	84.041	72.707	105.841	105.793
13.9	83.944	72.673	105.844	105.711
13.95	83.892	72.618	105.868	105.65
14	83.879	72.618	106.024	105.56
14.05	83.91	72.605	106.087	105.552
14.1	83.907	72.605	106.13	105.629
14.15	83.886	72.626	106.222	105.687
14.2	83.96	72.599	106.331	105.777
14.25	83.915	72.597	106.421	105.917
14.3	84.044	72.649	106.606	105.991
14.35	84.081	72.699	106.751	106.094
14.4	84.191	72.704	106.905	106.171
14.45	84.233	72.749	107.087	106.338
14.5	84.128	72.836	107.143	106.494
14.55	84.262	72.883	107.236	106.674
14.6	84.277	72.993	107.384	106.922
14.65	84.185	73.122	107.478	107.049
14.7	84.183	73.172	107.533	107.094
14.75	84.429	73.232	107.636	107.123
14.8	84.613	73.308	107.634	107.091
14.85	84.731	73.309	107.541	107.09
14.9	84.728	73.38	107.414	106.995
14.95	84.608	73.396	107.253	106.955
15	84.867	73.414	107.057	106.836
15.05	84.852	73.386	106.863	106.651
15.1	84.76	73.383	106.646	106.508
15.15	84.891	73.309	106.514	106.381
15.2	84.93	73.288	106.429	106.355
15.25	84.841	73.249	106.421	106.275
15.3	84.978	73.212	106.442	106.225
15.35	84.928	73.168	106.485	106.225
15.4	84.875	73.181	106.561	106.302
15.45	84.959	73.199	106.672	106.389
15.5	84.972	73.205	106.781	106.508
15.55	84.902	73.26	107.003	106.537
15.6	84.959	73.278	107.207	106.606
15.65	84.991	73.312	107.35	106.731
15.7	84.941	73.396	107.519	106.789
15.75	84.933	73.417	107.68	106.902
15.8	84.983	73.477	107.836	107.138
15.85	85.14	73.527	108.003	107.273
15.9	85.048	73.556	108.008	107.424
15.95	85.14	73.624	108.006	107.49
16	85.313	73.685	107.985	107.5
16.05	85.279	73.74	107.953	107.445
16.1	85.358	73.758	107.844	107.371
16.15	85.311	73.834	107.728	107.331
16.2	85.392	73.842	107.564	107.236
16.25	85.51	73.836	107.406	107.156
16.3	85.452	73.813	107.18	107.003
16.35	85.481	73.75	106.908	106.783
16.4	85.478	73.724	106.773	106.669
16.45	85.386	73.676	106.657	106.595
16.5	85.504	73.626	106.668	106.505
16.55	85.473	73.563	106.697	106.447
16.6	85.407	73.559	106.728	106.511
16.65	85.43	73.496	106.8	106.501
16.7	85.459	73.514	106.896	106.558
16.75	85.438	73.48	107.009	106.637
16.8	85.513	73.477	107.12	106.772
16.85	85.474	73.576	107.292	106.812
16.9	85.498	73.595	107.445	106.949
16.95	85.6	73.652	107.58	107.108
17	85.487	73.692	107.76	107.219
17.05	85.55	73.744	107.937	107.439
17.1	85.621	73.807	108.101	107.579
17.15	85.637	73.841	108.318	107.606
17.2	85.792	73.902	108.355	107.664
17.25	85.931	73.957	108.342	107.685
17.3	86.149	73.951	108.281	107.69
17.35	86.031	73.988	108.17	107.717
17.4	86.155	74.012	107.908	107.64
17.45	86.268	74.025	107.723	107.555
17.5	86.186	74.038	107.554	107.5
17.55	86.339	74.051	107.363	107.404
17.6	86.284	74.014	107.189	107.132
17.65	86.386	73.97	107.131	106.997
17.7	86.37	73.909	107.136	106.886
17.75	86.37	73.847	107.088	106.788
17.8	86.368	73.833	107.094	106.714
17.85	86.257	73.784	107.17	106.685
17.9	86.381	73.744	107.228	106.762
17.95	86.37	73.726	107.25	106.807
18	86.27	73.77	107.318	106.92
18.05	86.441	73.744	107.459	106.989
18.1	86.423	73.747	107.62	107.095
18.15	86.389	73.765	107.781	107.201
18.2	86.547	73.786	108.091	107.277
18.25	86.497	73.815	108.284	107.494
18.3	86.426	73.875	108.493	107.629
18.35	86.694	73.907	108.62	107.793
18.4	86.641	74.009	108.697	107.899
18.45	86.61	74.03	108.676	107.963
18.5	86.71	74.051	108.652	107.976
18.55	86.602	74.119	108.567	107.952
18.6	86.715	74.169	108.459	107.955
18.65	87.007	74.146	108.303	107.915
18.7	86.915	74.169	108.067	107.833
18.75	87.039	74.172	107.898	107.743
18.8	86.999	74.159	107.705	107.688
18.85	87.049	74.122	107.469	107.502
18.9	87.081	74.106	107.348	107.359
18.95	87.081	74.059	107.265	107.264
19	87.081	74.012	107.226	107.153
19.05	87.104	73.975	107.278	107.068
19.1	87.083	73.949	107.33	107.039
19.15	87.031	73.938	107.404	107.068
19.2	87.139	73.899	107.537	107.116
19.25	87.046	73.874	107.666	107.202
19.3	87.025	73.853	107.812	107.305
19.35	87.07	73.861	107.94	107.414
19.4	87.036	73.848	108.081	107.615
19.45	87.002	73.903	108.268	107.707
19.5	87.186	73.927	108.549	107.811
19.55	87.112	74.003	108.819	108.038
19.6	87.141	74.032	108.932	108.123
19.65	87.204	74.039	109.017	108.221
19.7	87.254	74.079	109.046	108.297
19.75	87.162	74.113	108.993	108.327
19.8	87.441	74.131	108.914	108.356
19.85	87.486	74.15	108.811	108.327
19.9	87.457	74.189	108.689	108.289
19.95	87.562	74.186	108.567	108.181
20	87.536	74.192	108.44	108.043
20.05	87.409	74.22	108.279	107.927
20.1	87.457	74.189	108.078	107.745
20.15	87.638	74.155	107.964	107.639
20.2	87.628	74.089	107.835	107.541
20.25	87.57	74.06	107.713	107.493
20.3	87.578	74.018	107.737	107.506
20.35	87.586	74.013	107.763	107.565
20.4	87.614	73.984	107.892	107.533
20.45	87.583	73.96	108.104	107.586
20.5	87.649	73.971	108.308	107.633
20.55	87.62	73.908	108.438	107.705
20.6	87.583	73.948	108.607	107.848
20.65	87.657	73.981	108.787	108.004
20.7	87.727	74.036	108.991	108.13
20.75	87.711	74.097	109.195	108.364
20.8	87.774	74.137	109.35	108.533
20.85	87.79	74.136	109.29	108.638
20.9	87.911	74.21	109.303	108.768
20.95	87.9	74.275	109.325	108.887
21	87.952	74.238	109.285	108.882
21.05	88.144	74.288	109.227	108.852
21.1	88.028	74.288	109.113	108.778
21.15	87.939	74.283	108.999	108.741
21.2	87.963	74.283	108.856	108.68
21.25	88.071	74.306	108.716	108.524
21.3	88.023	74.262	108.539	108.442
21.35	87.944	74.246	108.356	107.807
21.4	87.963	74.191	108.197	108.114
21.45	88.097	74.167	108.115	107.987
21.5	87.905	74.115	108.081	107.866
21.55	87.968	74.083	108.168	107.799
21.6	87.973	74.028	108.28	107.791
21.65	87.936	74.028	108.396	107.752
21.7	87.818	73.994	108.518	107.776
21.75	87.789	73.989	108.61	107.871
21.8	87.828	73.984	108.732	108.014
21.85	87.855	73.968	108.901	108.133
21.9	87.952	73.986	108.965	108.307
21.95	88.026	74.044	109.131	108.506
22	87.986	74.078	109.359	108.68
22.05	88.115	74.057	109.502	108.855
22.1	88.12	74.11	109.602	108.985
22.15	88.263	74.136	109.621	109.069
22.2	88.497	74.183	109.589	109.12
22.25	88.386	74.22	109.547	109.114
22.3	88.412	74.262	109.507	109.101
22.35	88.294	74.267	109.528	108.987
22.4	88.286	74.283	109.414	108.916
22.45	88.276	74.275	109.317	108.813
22.5	88.278	74.251	109.179	108.664
22.55	88.344	74.217	109.01	108.575
22.6	88.365	74.18	108.811	108.376
22.65	88.26	74.144	108.676	108.26
22.7	88.239	74.102	108.637	108.135
22.75	88.181	74.034	108.6	108.08
22.8	88.152	74.002	108.61	108.08
22.85	88.16	73.986	108.639	108.038
22.9	88.191	73.95	108.69	108.106
22.95	88.131	73.931	108.753	108.217
23	88.176	73.879	108.862	108.339
23.05	88.215	73.85	109.026	108.389
23.1	88.184	73.876	109.208	108.524
23.15	88.394	73.897	109.412	108.699
23.2	88.312	73.871	109.604	108.866
23.25	88.36	73.914	109.866	109.039
23.3	88.439	73.935	109.957	109.214
23.35	88.568	74.003	110.047	109.37
23.4	88.531	74.043	110.1	109.475
23.45	88.697	74.061	110.076	109.539
23.5	88.71	74.087	110.039	109.579
23.55	88.875	74.127	109.968	109.555
23.6	88.86	74.153	109.893	109.536
23.65	88.783	74.219	109.801	109.417
23.7	88.694	74.208	109.69	109.364
23.75	88.775	74.2	109.595	109.259
23.8	88.728	74.177	109.502	109.163
23.85	88.649	74.179	109.354	109.055
23.9	88.723	74.095	109.179	108.901
23.95	88.686	74.077	109.068	108.777
24	88.56	74.04	108.986	108.661
24.05	88.515	73.982	109.013	108.576
24.1	88.415	73.904	108.915	108.552
24.15	88.434	73.854	108.965	108.547
24.2	88.452	73.843	109.063	108.634
24.25	88.365	73.809	109.174	108.751
24.3	88.402	73.796	109.378	108.753
24.35	88.294	73.773	109.647	108.88
24.4	88.249	73.806	109.899	108.975
24.45	88.352	73.817	110.098	109.121
24.5	88.325	73.827	110.328	109.322
24.55	88.294	73.864	110.473	109.481
24.6	88.336	73.885	110.576	109.613
24.65	88.539	73.914	110.618	109.679
24.7	88.491	73.948	110.624	109.787
24.75	88.599	74.014	110.479	109.864
24.8	88.743	74.038	110.378	109.886
24.85	88.75	74.098	110.291	109.922
24.9	88.91	74.147	110.19	109.893
24.95	88.863	74.142	110.061	109.858
25	88.792	74.158	109.929	109.716
25.05	88.85	74.145	109.765	109.652
25.1	88.853	74.09	109.685	109.483
25.15	88.718	74.066	109.54	109.271
25.2	88.824	74.003	109.468	109.096
25.25	88.729	73.977	109.45	109.036
25.3	88.59	73.921	109.426	108.988
25.35	88.566	73.887	109.537	108.956
25.4	88.537	73.809	109.664	108.94
25.45	88.574	73.775	109.762	108.959
25.5	88.6	73.735	109.91	109.02
25.55	88.5	73.717	110.087	109.112
25.6	88.39	73.678	110.293	109.21
25.65	88.432	73.664	110.455	109.39
25.7	88.532	73.693	110.608	109.599
25.75	88.526	73.704	110.69	109.75
25.8	88.479	73.738	110.788	109.901
25.85	88.568	73.769	110.857	110.022
25.9	88.661	73.798	110.868	110.112
25.95	88.926	73.866	110.809	110.081
26	88.937	73.89	110.759	110.107
26.05	89.063	73.893	110.719	110.067
26.1	88.947	73.961	110.606	110.02
26.15	88.929	73.932	110.497	109.954
26.2	88.987	73.942	110.434	109.901
26.25	88.866	73.932	110.354	109.782
26.3	88.76	73.9	110.211	109.626
26.35	88.737	73.84	110.013	109.451
26.4	88.689	73.811	109.878	109.35
26.45	88.795	73.788	109.809	109.266
26.5	88.689	73.751	109.801	109.21
26.55	88.813	73.746	109.841	109.189
26.6	88.8	73.68	109.931	109.131
26.65	88.85	73.691	110.082	109.176
26.7	88.863	73.664	110.172	109.274
26.75	88.984	73.612	110.243	109.374
26.8	88.963	73.607	110.383	109.53
26.85	89.045	73.628	110.55	109.66
26.9	89.223	73.654	110.764	109.843
26.95	89.187	73.674	110.98	110.016
27	89.126	73.679	111.111	110.159
27.05	89.237	73.718	111.298	110.294
27.1	89.266	73.745	111.37	110.373
27.15	89.316	73.794	111.374	110.386
27.2	89.344	73.823	111.32	110.415
27.25	89.302	73.839	111.257	110.46
27.3	89.371	73.86	111.151	110.434
27.35	89.505	73.86	111.056	110.307
27.4	89.426	73.86	110.966	110.177
27.45	89.35	73.836	110.836	110.122
27.5	89.505	73.808	110.677	110.037
27.55	89.284	73.716	110.378	109.95
27.6	89.258	73.708	110.196	109.894
27.65	89.239	73.682	110.021	109.773
27.7	89.255	73.642	109.923	109.651
27.75	89.176	73.603	109.971	109.503
27.8	89.108	73.566	110.045	109.46
27.85	88.995	73.501	110.109	109.394
27.9	88.926	73.435	110.209	109.392
27.95	88.955	73.406	110.349	109.452
28	88.966	73.39	110.439	109.503
28.05	88.937	73.32	110.468	109.632
28.1	88.987	73.351	110.648	109.77
28.15	88.945	73.354	110.855	109.934
28.2	88.953	73.375	111.04	110.164
28.25	88.947	73.414	111.331	110.346
28.3	88.904	73.434	111.504	110.499
28.35	89.078	73.503	111.632	110.69
28.4	89.22	73.526	111.618	110.817
28.45	89.228	73.566	111.69	110.823
28.5	89.212	73.639	111.637	110.936
28.55	89.537	73.702	111.589	110.963
28.6	89.598	73.695	111.523	110.878
28.65	89.585	73.681	111.469	110.851
28.7	89.509	73.655	111.403	110.833
28.75	89.485	73.67	111.328	110.74
28.8	89.282	73.642	111.229	110.611
28.85	89.395	73.576	111.115	110.425
28.9	89.303	73.547	110.932	110.335
28.95	89.266	73.529	110.715	110.155
29	89.295	73.432	110.551	110.05
29.05	89.198	73.416	110.519	109.999
29.1	89.14	73.385	110.54	110.023
29.15	89.166	73.348	110.63	109.96
29.2	89.132	73.34	110.792	109.946
29.25	89.18	73.298	111.014	109.941
29.3	89.198	73.274	111.171	110.034
29.35	89.069	73.272	111.368	110.095
29.4	89.237	73.217	111.584	110.248
29.45	89.18	73.243	111.789	110.454
29.5	89.245	73.295	111.935	110.674
29.55	89.403	73.285	111.981	110.804
29.6	89.301	73.345	112.039	110.973
29.65	89.227	73.39	112.042	111.148
29.7	89.329	73.413	112.021	111.233
29.75	89.456	73.482	112.018	111.18
29.8	89.429	73.5	112.074	111.169
29.85	89.566	73.495	112.013	111.105
29.9	89.382	73.521	111.925	110.994
29.95	89.556	73.521	111.823	110.888
30	89.629	73.529	111.696	110.827
30.05	89.532	73.503	111.549	110.756
30.1	89.516	73.495	111.381	110.64
30.15	89.49	73.432	111.205	110.555
30.2	89.382	73.385	110.993	110.394
30.25	89.408	73.311	110.792	110.293
30.3	89.395	73.28	110.792	110.182
30.35	89.329	73.196	110.831	110.097
30.4	89.358	73.143	110.993	110.013
30.45	89.227	73.109	111.205	110.063
30.5	89.135	73.07	111.328	110.1
30.55	89.087	73.075	111.476	110.261
30.6	89.009	73.017	111.574	110.399
30.65	88.993	73.02	111.657	110.605
30.7	88.916	73.001	111.897	110.756
30.75	88.972	73.028	112.118	110.904
30.8	88.964	73.036	112.307	111.026
30.85	89.056	73.032	112.51	111.184
30.9	89.014	73.079	112.534	111.259
30.95	89.011	73.132	112.48	111.344
31	89.003	73.139	112.434	111.368
31.05	89.101	73.16	112.199	111.424
31.1	89.077	73.16	112.125	111.363
31.15	89.064	73.105	112.013	111.251
31.2	89.108	73.074	111.925	111.165
31.25	89.361	73.066	111.896	111.072
31.3	89.306	73.087	111.8	110.916
31.35	89.314	73.113	111.6	110.765
31.4	89.285	73.084	111.451	110.646
31.45	89.243	73.055	111.309	110.538
31.5	89.201	73.048	111.198	110.477
31.55	89.143	72.985	111.211	110.44
31.6	89.066	72.937	111.309	110.374
31.65	89.024	72.885	111.424	110.432
31.7	89.053	72.843	111.645	110.488
31.75	88.977	72.827	111.896	110.57
31.8	89.006	72.809	112.063	110.694
31.85	88.974	72.811	112.247	110.869
31.9	89.027	72.837	112.455	111.043
31.95	88.987	72.903	112.632	111.237
32	89.145	72.905	112.719	111.378
32.05	89.242	72.953	112.794	111.478
32.1	89.55	72.992	112.81	111.53
32.15	89.657	72.959	112.844	111.589
32.2	89.612	73.021	112.747	111.648
32.25	89.433	73.039	112.552	111.669
32.3	89.704	73.058	112.451	111.711
32.35	89.757	73.11	112.307	111.73
32.4	89.73	73.131	112.205	111.597
32.45	89.649	73.139	112.2	111.471
32.5	89.443	73.102	112.123	111.349
32.55	89.575	73.052	111.976	111.12
32.6	89.401	73.015	111.832	111.106
32.65	89.378	72.924	111.611	110.963
32.7	89.43	72.858	111.43	110.871
32.75	89.43	72.842	111.377	110.839
32.8	89.604	72.798	111.371	110.789
32.85	89.354	72.766	111.48	110.717
32.9	89.257	72.742	111.736	110.669
32.95	89.314	72.669	111.923	110.68
33	89.199	72.645	112.091	110.773
33.05	89.051	72.619	112.301	110.934
33.1	89.183	72.585	112.48	111.136
33.15	89.109	72.616	112.656	111.317
33.2	89.015	72.622	112.754	111.511
33.25	89.501	72.643	112.845	111.692
33.3	89.52	72.727	112.941	111.786
33.35	89.446	72.779	113.079	111.892
33.4	89.677	72.795	113.124	111.927
33.45	89.483	72.832	113.127	111.916
33.5	89.546	72.834	113.084	111.884
33.55	89.775	72.834	113.013	111.815
33.6	89.67	72.832	112.805	111.855
33.65	89.741	72.861	112.613	111.823
33.7	89.601	72.853	112.48	111.759
33.75	89.612	72.84	112.341	111.687
33.8	89.638	72.79	112.173	111.551
33.85	89.635	72.779	112.011	111.474
33.9	89.583	72.7	111.856	111.306
33.95	89.62	72.661	111.75	111.146
34	89.354	72.632	111.702	111.056
34.05	89.412	72.585	111.742	110.939
34.1	89.393	72.517	111.822	110.857
34.15	89.262	72.485	111.904	110.834
34.2	89.425	72.406	112.043	110.91
34.25	89.307	72.406	112.224	111.005
34.3	88.949	72.417	112.41	111.144
34.35	89.22	72.372	112.602	111.255
34.4	89.378	72.399	112.829	111.429
34.45	89.193	72.422	113.031	111.66
34.5	89.488	72.477	113.177	111.796
34.55	89.567	72.519	113.278	111.919
34.6	89.401	72.54	113.319	112.012
34.65	89.762	72.572	113.343	112.009
34.7	89.99	72.63	113.312	112.057
34.75	89.617	72.635	113.304	112.063
34.8	89.609	72.657	113.302	112.101
34.85	89.399	72.681	113.248	112.006
34.9	89.43	72.665	113.146	111.942
34.95	89.43	72.689	112.991	111.843
35	89.42	72.691	112.858	111.774
35.05	89.517	72.67	112.722	111.665
35.1	89.509	72.641	112.565	111.502
35.15	89.42	72.634	112.416	111.39
35.2	89.62	72.581	112.203	111.198
35.25	89.425	72.536	112.088	111.108
35.3	89.359	72.473	112.091	110.986
35.35	89.501	72.4	112.094	110.941
35.4	89.238	72.371	112.179	110.883
35.45	89.164	72.287	112.253	110.883
35.5	89.138	72.256	112.315	110.941
35.55	89.046	72.232	112.435	111.062
35.6	89.028	72.229	112.608	111.19
35.65	89.222	72.179	112.813	111.196
35.7	88.996	72.211	113.045	111.414
35.75	88.841	72.219	113.274	111.606
35.8	89.061	72.218	113.416	111.789
35.85	89.196	72.287	113.525	111.904
35.9	89.509	72.316	113.525	111.981
35.95	89.614	72.339	113.525	112.087
36	89.263	72.418	113.522	112.171
36.05	89.374	72.465	113.443	112.152
36.1	89.484	72.523	113.347	112.136
36.15	89.592	72.549	113.203	112.096
36.2	89.573	72.526	113.115	112.029
36.25	89.652	72.497	113.035	111.912
36.3	89.644	72.504	112.917	111.816
36.35	89.594	72.499	112.742	111.677
36.4	89.618	72.454	112.667	111.528
36.45	89.597	72.399	112.515	111.387
36.5	89.46	72.352	112.454	111.27
36.55	89.489	72.294	112.385	111.179
36.6	89.305	72.252	112.406	111.115
36.65	89.355	72.195	112.483	111.012
36.7	89.373	72.108	112.603	110.996
36.75	89.273	72.09	112.734	111.059
36.8	89.207	72.069	112.909	111.123
36.85	89.152	72.037	113.099	111.214
36.9	89.097	72	113.33	111.317
36.95	89.015	72	113.493	111.584
37	89.084	72.016	113.584	111.749
37.05	89.102	72.045	113.663	111.925
37.1	89.131	72.027	113.727	112.106
37.15	89.331	72.076	113.735	112.106
37.2	89.334	72.174	113.73	112.303
37.25	89.636	72.223	113.698	112.295
37.3	89.631	72.26	113.631	112.253
37.35	89.46	72.271	113.568	112.293
37.4	89.562	72.237	113.44	112.215
37.45	89.612	72.271	113.325	112.167
37.5	89.549	72.268	113.21	112.133
37.55	89.618	72.221	113.155	111.973
37.6	89.357	72.189	113.056	111.874
37.65	89.463	72.166	112.963	111.693
37.7	89.334	72.147	112.813	111.587
37.75	89.363	72.095	112.624	111.453
37.8	89.365	72.063	112.494	111.309
37.85	89.539	71.992	112.39	111.2
37.9	89.323	71.95	112.339	111.219
37.95	89.499	71.869	112.406	111.163
38	89.236	71.803	112.526	111.139
38.05	89.315	71.756	112.672	111.147
38.1	89.268	71.714	112.912	111.278
38.15	89.186	71.709	113.184	111.373
38.2	89.078	71.735	113.392	111.616
38.25	89.076	71.685	113.616	111.746
38.3	89.031	71.73	113.741	111.896
38.35	88.986	71.748	113.813	112.085
38.4	89.05	71.756	113.757	112.17
38.45	89.021	71.78	113.73	112.351
38.5	89.055	71.78	113.717	112.458
38.55	89.228	71.83	113.695	112.413
38.6	89.165	71.853	113.658	112.402
38.65	89.26	71.851	113.674	112.386
38.7	89.163	71.89	113.654	112.277
38.75	89.16	71.864	113.542	112.266
38.8	89.163	71.893	113.404	112.141
38.85	89.01	71.863	113.236	112.108
38.9	89.113	71.857	113.036	111.972
38.95	89.013	71.828	112.807	111.881
39	88.978	71.75	112.634	111.83
39.05	88.96	71.7	112.466	111.601
39.1	88.907	71.642	112.367	111.465
39.15	88.981	71.571	112.324	111.289
39.2	88.933	71.492	112.335	111.164
39.25	88.689	71.435	112.369	111.177
39.3	88.889	71.393	112.491	111.175
39.35	88.772	71.396	112.649	111.183
39.4	88.619	71.382	112.852	111.279
39.45	88.619	71.379	113.107	111.38
39.5	88.635	71.392	113.334	111.518
39.55	88.53	71.398	113.566	111.716
39.6	88.724	71.405	113.782	111.806
39.65	88.711	71.4	113.926	112.033
39.7	88.777	71.426	114.008	112.184
39.75	88.837	71.439	114.045	112.339
39.8	88.798	71.521	114.027	112.405
39.85	88.64	71.523	113.997	112.467
39.9	88.629	71.521	113.923	112.501
39.95	88.74	71.571	113.779	112.531
40	88.793	71.578	113.734	112.501
40.05	88.766	71.581	113.576	112.437
40.1	88.685	71.581	113.456	112.475
40.15	88.777	71.576	113.297	112.379
40.2	88.714	71.576	113.15	112.211
40.25	88.787	71.547	113.086	112.051
40.3	88.816	71.536	113.041	111.87
40.35	88.816	71.468	112.862	111.731
40.4	88.669	71.4	112.761	111.633
40.45	88.79	71.324	112.716	111.513
40.5	88.595	71.277	112.756	111.406
40.55	88.727	71.216	112.812	111.334
40.6	88.672	71.179	112.902	111.3
40.65	88.574	71.132	112.966	111.38
40.7	88.493	71.114	113.059	111.454
40.75	88.501	71.098	113.241	111.486
40.8	88.466	71.109	113.459	111.555
40.85	88.574	71.111	113.728	111.801
40.9	88.664	71.095	113.968	111.902
40.95	88.569	71.114	114.133	112.075
41	88.579	71.137	114.194	112.272
41.05	88.627	71.177	114.186	112.344
41.1	88.729	71.203	114.208	112.424
41.15	88.708	71.3	114.149	112.539
41.2	88.811	71.326	114.088	112.589
41.25	88.908	71.363	114.069	112.488
41.3	88.748	71.405	114.117	112.453
41.35	88.795	71.389	114.011	112.355
41.4	88.756	71.384	113.88	112.206
41.45	88.656	71.366	113.776	112.094
41.5	88.703	71.316	113.619	112.072
41.55	88.787	71.303	113.368	111.963
41.6	88.75	71.24	113.139	111.848
41.65	88.711	71.208	113.022	111.702
41.7	88.924	71.151	112.998	111.611
41.75	88.737	71.119	113.006	111.537
41.8	88.858	71.069	113.145	111.438
41.85	88.774	71.03	113.323	111.451
41.9	88.771	70.972	113.43	111.42
41.95	88.732	70.977	113.571	111.531
42	88.608	70.925	113.731	111.713
42.05	88.577	70.906	113.832	111.856
42.1	88.608	70.959	114.013	112.04
42.15	88.54	70.972	114.21	112.28
42.2	88.479	70.935	114.386	112.467
42.25	88.461	70.964	114.474	112.557
42.3	88.593	70.998	114.613	112.632
42.35	88.677	71.035	114.674	112.752
42.4	88.745	71.069	114.671	112.789
42.45	88.866	71.103	114.594	112.89
42.5	88.892	71.14	114.514	112.808
42.55	88.771	71.161	114.322	112.856
42.6	88.811	71.177	114.176	112.829
42.65	88.763	71.208	114.026	112.783
42.7	88.819	71.153	113.933	112.605
42.75	88.763	71.153	113.787	112.485
42.8	88.732	71.111	113.622	112.312
42.85	88.816	71.103	113.464	112.195
42.9	88.823	71.103	113.288	112.058
42.95	88.823	71.071	113.202	112.011
43	88.947	71.056	113.198	111.833
43.05	88.847	71.004	113.323	111.699
43.1	88.909	70.967	113.44	111.712
43.15	88.82	70.898	113.539	111.643
43.2	88.589	70.853	113.679	111.653
43.25	88.667	70.782	113.881	111.618
43.3	88.562	70.792	114.07	111.772
43.35	88.757	70.761	114.275	111.905
43.4	88.791	70.797	114.406	112.1
43.45	88.754	70.797	114.496	112.353
43.5	88.641	70.8	114.622	112.55
43.55	88.599	70.897	114.691	112.702
43.6	88.722	70.939	114.728	112.854
43.65	88.691	70.976	114.811	112.886
43.7	88.906	70.997	114.859	112.92
43.75	89.106	71.02	114.789	112.88
43.8	88.954	71.031	114.707	112.88
43.85	88.906	71.002	114.622	112.835
43.9	89.109	71.049	114.512	112.779
43.95	88.951	70.999	114.384	112.774
44	88.82	70.991	114.249	112.654
44.05	88.827	70.952	114.083	112.558
44.1	88.901	70.902	113.873	112.382
44.15	88.964	70.894	113.769	112.23
44.2	88.777	70.868	113.689	112.182
44.25	88.817	70.834	113.676	112.02
44.3	88.983	70.779	113.692	111.943
44.35	88.693	70.784	113.793	111.975
44.4	88.733	70.718	113.929	112.038
44.45	88.754	70.718	114.107	112.07
44.5	88.717	70.713	114.275	112.209
44.55	88.777	70.684	114.491	112.284
44.6	88.738	70.721	114.72	112.43
44.65	88.599	70.718	114.899	112.609
44.7	88.948	70.713	115.024	112.731
44.75	88.925	70.781	115.08	112.888
44.8	89.127	70.758	115.128	112.982
44.85	89.08	70.863	115.136	113.056
44.9	88.917	70.886	115.13	113.155
44.95	88.88	70.897	115.056	113.24
45	88.883	70.976	114.979	113.24
45.05	89.014	70.997	114.848	113.176
45.1	89.148	70.973	114.763	113.024
45.15	88.993	71.025	114.787	112.942
45.2	89.064	71.023	114.664	112.846
45.25	89.143	70.941	114.496	112.699
45.3	88.954	70.923	114.355	112.577
45.35	88.88	70.85	114.195	112.489
45.4	88.946	70.792	113.995	112.308
45.45	88.656	70.747	113.897	112.15
45.5	88.838	70.682	113.817	112.078
45.55	88.73	70.679	113.809	112.022
45.6	88.543	70.616	113.782	112.028
45.65	88.522	70.584	113.886	112.033
45.7	88.614	70.527	114.022	111.998
45.75	88.457	70.511	114.179	112.065
45.8	88.493	70.469	114.371	112.204
45.85	88.756	70.456	114.611	112.265
45.9	88.63	70.44	114.832	112.427
45.95	88.691	70.43	115.029	112.569
46	88.449	70.519	115.125	112.779
46.05	88.488	70.466	115.229	112.902
46.1	88.667	70.519	115.226	113.027
46.15	88.633	70.566	115.237	113.126
46.2	88.722	70.592	115.21	113.184
46.25	88.856	70.668	115.12	113.224
46.3	88.741	70.724	115.085	113.221
46.35	88.764	70.713	115.117	113.126
46.4	88.743	70.708	115.021	113.083
46.45	88.927	70.668	114.891	112.958
46.5	88.985	70.708	114.715	112.806
46.55	88.914	70.705	114.603	112.721
46.6	89.053	70.689	114.467	112.555
46.65	88.843	70.695	114.294	112.492
46.7	88.9	70.663	114.163	112.417
46.75	88.876	70.615	113.967	112.23
46.8	88.805	70.552	113.831	112.171
46.85	88.907	70.513	113.756	112.062
46.9	88.786	70.46	113.764	112.046
46.95	88.66	70.395	113.847	111.97
47	88.697	70.361	113.98	111.91
47.05	88.428	70.303	114.137	112.008
47.1	88.468	70.287	114.314	112.088
47.15	88.428	70.264	114.504	112.222
47.2	88.613	70.261	114.679	112.39
47.25	88.568	70.252	114.915	112.555
47.3	88.694	70.315	115.163	112.699
47.35	88.66	70.346	115.414	112.844
47.4	88.715	70.378	115.494	112.993
47.45	88.947	70.375	115.563	113.15
47.5	88.762	70.436	115.576	113.252
47.55	88.855	70.436	115.536	113.334
47.6	88.823	70.493	115.499	113.414
47.65	88.941	70.559	115.312	113.443
47.7	89.054	70.564	115.171	113.433
47.75	88.876	70.572	115.067	113.377
47.8	88.82	70.556	114.958	113.324
47.85	88.836	70.543	114.851	113.161
47.9	88.868	70.535	114.758	113.089
47.95	88.694	70.509	114.713	112.969
48	88.731	70.454	114.566	112.884
48.05	88.56	70.415	114.417	112.687
48.1	88.484	70.388	114.225	112.569
48.15	88.536	70.315	114.065	112.436
48.2	88.499	70.265	113.967	112.351
48.25	88.52	70.199	113.967	112.228
48.3	88.326	70.089	113.999	112.127
48.35	88.207	70.037	114.097	112.117
48.4	88.368	69.989	114.22	112.055
48.45	88.271	69.937	114.372	112.037
48.5	88.144	69.918	114.55	112.148
48.55	88.123	69.908	114.801	112.242
48.6	88.157	69.911	115.017	112.404
48.65	87.95	69.929	115.137	112.676
48.7	88.086	69.929	115.198	112.865
48.75	88.086	69.979	115.219	112.964
48.8	88.2	70.05	115.254	113.086
48.85	88.276	70.039	115.251	113.166
48.9	88.615	70.139	115.225	113.212
48.95	88.739	70.136	115.294	113.212
49	88.623	70.155	115.262	113.134
49.05	88.81	70.17	115.134	113.124
49.1	88.597	70.199	115.006	113.11
49.15	88.673	70.17	114.865	112.996
49.2	88.484	70.155	114.662	112.865
49.25	88.397	70.163	114.436	112.934
49.3	88.507	70.092	114.297	112.809
49.35	88.442	70.073	114.129	112.665
49.4	88.326	70.06	113.972	112.591
49.45	88.344	69.974	113.81	112.362
49.5	88.542	69.953	113.698	112.178
49.55	88.328	69.882	113.682	112.095
49.6	88.205	69.808	113.682	111.909
49.65	88.179	69.748	113.775	111.951
49.7	88.252	69.666	113.884	111.906
49.75	88.147	69.593	114.055	111.943
49.8	87.923	69.575	114.284	112.005
49.85	87.944	69.543	114.532	112.167
49.9	87.997	69.554	114.822	112.298
49.95	87.91	69.551	115.038	112.415
50	87.921	69.58	115.163	112.577
50.05	88.149	69.629	115.251	112.74
50.1	87.999	69.68	115.313	112.882
50.15	88.051	69.745	115.283	113.031
50.2	87.954	69.769	115.225	113.156
50.25	88.178	69.769	115.137	113.22
50.3	88.049	69.782	115.086	113.233
50.35	88.406	69.834	115.057	113.174
50.4	88.45	69.821	114.953	113.228
50.45	88.24	69.855	114.876	113.188
50.5	88.271	69.863	114.722	113.175
50.55	88.245	69.834	114.618	113.012
50.6	88.24	69.844	114.519	112.839
50.65	88.121	69.842	114.506	112.727
50.7	88.308	69.784	114.338	112.466
50.75	88.037	69.713	114.207	112.293
50.8	88.029	69.65	114.066	112.173
50.85	87.948	69.584	113.856	112.104
50.9	87.9	69.495	113.8	112.042
50.95	87.937	69.435	113.832	112.016
51	87.924	69.419	113.885	112.018
51.05	87.882	69.398	114.031	112.002
51.1	87.845	69.367	114.303	111.947
51.15	87.835	69.351	114.492	112.034
51.2	87.724	69.317	114.703	112.192
51.25	87.682	69.298	114.98	112.298
51.3	87.827	69.322	115.201	112.454
51.35	87.816	69.314	115.376	112.694
51.4	88.208	69.377	115.474	112.825
51.45	88.129	69.422	115.517	112.99
51.5	88.058	69.416	115.53	113.102
51.55	88.05	69.463	115.516	113.18
51.6	88.227	69.497	115.465	113.256
51.65	88.203	69.518	115.425	113.288
51.7	88.229	69.531	115.329	113.242
51.75	88.127	69.565	115.231	113.204
51.8	88.19	69.554	115.135	113.106
51.85	88.127	69.557	114.994	113.06
51.9	88.09	69.531	114.858	112.946
51.95	88.095	69.523	114.724	112.805
52	88.15	69.51	114.551	112.711
52.05	87.914	69.47	114.383	112.565
52.1	88.208	69.442	114.285	112.434
52.15	88.174	69.363	114.237	112.272
52.2	88.206	69.352	114.277	112.208
52.25	87.924	69.281	114.33	112.195
52.3	87.974	69.25	114.418	112.232
52.35	88.161	69.2	114.469	112.256
52.4	88.04	69.124	114.554	112.365
52.45	88.242	69.148	114.748	112.44
52.5	88.074	69.134	114.943	112.645
52.55	88.145	69.163	115.185	112.842
52.6	88.187	69.203	115.364	112.959
52.65	88.285	69.229	115.478	113.138
52.7	88.177	69.237	115.601	113.332
52.75	88.14	69.297	115.694	113.46
52.8	88.127	69.292	115.774	113.553
52.85	88.021	69.347	115.745	113.615
52.9	88.04	69.394	115.71	113.628
52.95	88.148	69.423	115.606	113.601
53	88.206	69.452	115.518	113.545
53.05	87.943	69.51	115.383	113.511
53.1	88.248	69.494	115.244	113.418
53.15	87.921	69.489	115.137	113.359
53.2	87.969	69.457	115.028	113.127
53.25	87.908	69.381	114.887	113.079
53.3	87.693	69.352	114.695	112.967
53.35	87.837	69.271	114.466	112.826
53.4	87.816	69.208	114.319	112.733
53.45	87.842	69.221	114.231	112.647
53.5	87.756	69.15	114.253	112.565
53.55	87.561	69.113	114.327	112.519
53.6	87.516	69.048	114.557	112.472
53.65	87.487	69.003	114.711	112.44
53.7	87.564	68.966	114.855	112.549
53.75	87.627	68.977	115.025	112.626
53.8	87.455	68.945	115.212	112.752
53.85	87.468	69.014	115.391	112.933
53.9	87.57	68.998	115.524	113.234
53.95	87.473	69.021	115.643	113.367
54	87.718	69.03	115.713	113.391
54.05	87.755	69.074	115.759	113.506
54.1	87.797	69.09	115.796	113.514
54.15	87.649	69.176	115.85	113.614
54.2	87.746	69.197	115.858	113.686
54.25	87.822	69.194	115.823	113.65
54.3	87.72	69.239	115.751	113.623
54.35	87.804	69.257	115.652	113.599
54.4	87.691	69.247	115.546	113.535
54.45	87.63	69.252	115.386	113.477
54.5	87.438	69.197	115.317	113.368
54.55	87.375	69.186	115.151	113.25
54.6	87.636	69.144	115.013	113.157
54.65	87.47	69.089	114.901	113.024
54.7	87.296	69.084	114.76	112.773
54.75	87.365	69.063	114.658	112.685
54.8	87.465	68.982	114.602	112.547
54.85	87.365	68.963	114.597	112.528
54.9	87.338	68.932	114.642	112.486
54.95	87.32	68.835	114.618	112.494
55	87.323	68.793	114.65	112.571
55.05	87.333	68.764	114.794	112.683
55.1	87.167	68.716	114.994	112.787
55.15	87.233	68.722	115.229	112.899
55.2	87.175	68.735	115.428	113.072
55.25	87.036	68.73	115.647	113.17
55.3	87.267	68.748	115.903	113.306
55.35	87.28	68.8	116.02	113.383
55.4	87.338	68.795	116.052	113.447
55.45	87.543	68.811	116.068	113.533
55.5	87.764	68.853	116.004	113.613
55.55	87.538	68.866	115.791	113.658
55.6	87.462	68.877	115.703	113.746
55.65	87.309	68.895	115.588	113.733
55.7	87.259	68.929	115.471	113.727
55.75	87.351	68.942	115.37	113.663
55.8	87.32	68.926	115.202	113.554
55.85	87.249	68.905	115.09	113.426
55.9	87.267	68.884	114.941	113.306
55.95	87.131	68.861	114.824	113.134
56	87.125	68.816	114.732	113.028
56.05	87.325	68.758	114.684	112.812
56.1	87.22	68.688	114.644	112.623
56.15	86.996	68.643	114.612	112.498
56.2	86.899	68.59	114.612	112.492
56.25	87.057	68.556	114.686	112.452
56.3	86.896	68.474	114.816	112.455
56.35	86.746	68.491	114.926	112.498
56.4	86.744	68.487	115.114	112.623
56.45	86.77	68.489	115.314	112.698
56.5	86.846	68.513	115.583	112.896
56.55	87.052	68.487	115.767	112.968
56.6	86.986	68.513	115.898	113.131
56.65	86.944	68.497	116.004	113.306
56.7	87.27	68.51	116.068	113.402
56.75	87.462	68.605	116.097	113.464
56.8	87.267	68.602	116.087	113.528
56.85	87.165	68.639	116.073	113.573
56.9	87.041	68.66	115.978	113.629
56.95	87.115	68.668	115.807	113.637
57	87.146	68.647	115.613	113.632
57.05	87.173	68.663	115.458	113.568
57.1	87.099	68.668	115.301	113.576
57.15	87.188	68.665	115.149	113.469
57.2	87.446	68.673	115.016	113.333
57.25	87.288	68.647	114.877	113.208
57.3	87.244	68.576	114.72	113.019
57.35	87.004	68.539	114.603	112.944
57.4	87.136	68.466	114.603	112.824
57.45	87.017	68.411	114.653	112.678
57.5	86.967	68.382	114.771	112.638
57.55	87.046	68.342	115.002	112.616
57.6	87.096	68.287	115.229	112.598
57.65	86.912	68.293	115.375	112.726
57.7	86.862	68.274	115.575	112.837
57.75	86.715	68.306	115.834	113.056
57.8	86.878	68.3	116.049	113.173
57.85	86.975	68.316	116.167	113.317
57.9	87.014	68.409	116.279	113.536
57.95	87.393	68.424	116.375	113.637
58	87.766	68.476	116.417	113.725
58.05	87.666	68.526	116.321	113.901
58.1	87.771	68.524	116.196	113.917
58.15	87.511	68.563	116.111	114.034
58.2	87.373	68.604	116.01	114.104
58.25	87.631	68.636	115.906	113.986
58.3	87.789	68.652	115.858	113.86
58.35	87.468	68.657	115.845	113.783
58.4	87.486	68.628	115.733	113.664
58.45	87.276	68.615	115.642	113.486
58.5	87.313	68.547	115.477	113.408
58.55	87.102	68.489	115.264	113.32
58.6	87.037	68.447	114.971	113.134
58.65	86.971	68.371	114.814	113.081
58.7	86.955	68.329	114.734	112.987
58.75	86.897	68.279	114.731	112.913
58.8	86.731	68.211	114.776	112.854
58.85	86.768	68.179	114.846	112.742
58.9	86.61	68.119	115.016	112.761
58.95	86.676	68.087	115.197	112.734
59	86.731	68.053	115.56	112.835
59.05	86.553	68.074	115.786	112.99
59.1	86.526	68.098	116.042	113.142
59.15	86.563	68.082	116.231	113.36
59.2	86.487	68.124	116.375	113.528
59.25	86.555	68.155	116.471	113.741
59.3	87.084	68.195	116.46	113.859
59.35	87.163	68.274	116.41	113.963
59.4	87.173	68.3	116.346	113.992
59.45	87.073	68.402	116.322	114.093
59.5	87.473	68.326	116.239	114.048
59.55	87.502	68.384	116.114	114.042
59.6	87.481	68.407	116.013	114.074
59.65	87.421	68.386	115.909	114.074
59.7	87.413	68.376	115.765	113.96
59.75	87.079	68.402	115.64	113.893
59.8	87.286	68.344	115.512	113.789
59.85	87.294	68.352	115.365	113.643
59.9	87.168	68.308	115.203	113.56
59.95	87.065	68.268	115.024	113.36
60	87.065	68.268	115.024	117.332
60.05	87.068	68.181	114.827	117.135
60.1	87.063	68.121	114.659	116.967
60.15	86.994	68.079	114.489	116.797
60.2	87.018	67.984	114.326	116.634
60.25	86.806	67.879	114.142	116.45
60.3	86.622	67.824	113.961	116.269
60.35	86.698	67.769	113.809	116.117
60.4	86.8	67.669	113.647	115.955
60.45	86.609	67.591	113.452	115.76
60.5	86.677	67.528	113.303	115.611
60.55	86.682	67.451	113.098	115.406
60.6	86.559	67.375	112.951	115.259
60.65	86.572	67.286	112.759	115.067
60.7	86.606	67.192	112.592	114.9
60.75	86.596	67.121	112.434	114.742
60.8	86.465	67.018	112.266	114.574
60.85	86.339	66.963	112.125	114.433
60.9	86.312	66.835	111.939	114.247
60.95	86.061	66.795	111.782	114.09
61	86.087	66.701	111.62	113.928
61.05	86.105	66.598	111.459	113.767
61.1	85.906	66.554	111.295	113.603
61.15	85.827	66.454	111.12	113.428
61.2	85.67	66.344	110.964	113.272
61.25	85.798	66.296	110.792	113.1
61.3	85.748	66.22	110.633	112.941
61.35	85.691	66.065	110.493	112.801
61.4	85.62	66.018	110.313	112.621
61.45	85.518	65.939	110.181	112.489
61.5	85.321	65.855	109.996	112.304
61.55	85.203	65.782	109.863	112.171
61.6	85.216	65.722	109.694	112.002
61.65	85.129	65.603	109.522	111.83
61.7	84.851	65.467	109.398	111.706
61.75	84.804	65.37	109.239	111.547
61.8	84.757	65.338	109.08	111.388
61.85	84.712	65.21	108.935	111.243
61.9	84.581	65.128	108.771	111.079
61.95	84.537	65.078	108.636	110.944
62	84.405	64.966	108.472	110.78
62.05	84.324	64.882	108.311	110.619
62.1	84.306	64.827	108.144	110.452
62.15	84.232	64.727	107.998	110.306
62.2	84.059	64.619	107.858	110.166
62.25	83.931	64.585	107.723	110.031
62.3	83.899	64.477	107.559	109.867
62.35	83.71	64.372	107.411	109.719
62.4	83.598	64.294	107.279	109.587
62.45	83.477	64.254	107.125	109.433
62.5	83.385	64.168	106.967	109.275
62.55	83.367	64.078	106.826	109.134
62.6	83.141	64.039	106.699	109.007
62.65	83.138	63.908	106.538	108.846
62.7	83.036	63.826	106.379	108.687
62.75	82.895	63.766	106.231	108.539
62.8	82.763	63.669	106.088	108.396
62.85	82.719	63.564	105.959	108.267
62.9	82.433	63.498	105.811	108.119
62.95	82.407	63.404	105.673	107.981
63	82.296	63.317	105.517	107.825
63.05	82.233	63.261	105.387	107.695
63.1	82.121	63.156	105.231	107.539
63.15	81.999	63.114	105.123	107.431
63.2	82.046	63.064	104.975	107.283
63.25	81.931	63.011	104.834	107.142
63.3	81.718	62.916	104.681	106.989
63.35	81.645	62.805	104.541	106.849
63.4	81.454	62.746	104.417	106.725
63.45	81.336	62.649	104.287	106.595
63.5	81.257	62.554	104.166	106.474
63.55	81.155	62.474	104.017	106.325
63.6	81.171	62.409	103.885	106.193
63.65	81.095	62.285	103.735	106.043
63.7	80.924	62.182	103.597	105.905
63.75	80.843	62.11	103.465	105.773
63.8	80.79	62.058	103.322	105.63
63.85	80.801	61.918	103.184	105.492
63.9	80.588	61.857	103.044	105.352
63.95	80.588	61.783	102.909	105.217
64	80.418	61.696	102.763	105.071
64.05	80.365	61.651	102.637	104.945
64.1	80.308	61.588	102.507	104.815
64.15	80.145	61.522	102.361	104.669
64.2	80.032	61.435	102.234	104.542
64.25	79.896	61.361	102.126	104.434
64.3	79.933	61.24	101.975	104.283
64.35	79.843	61.174	101.835	104.143
64.4	79.628	61.108	101.705	104.013
64.45	79.636	61.018	101.594	103.902
64.5	79.599	60.923	101.441	103.749
64.55	79.434	60.897	101.322	103.63
64.6	79.418	60.786	101.197	103.505
64.65	79.358	60.696	101.062	103.37
64.7	79.135	60.665	100.928	103.236
64.75	79.125	60.554	100.811	103.119
64.8	79.033	60.493	100.695	103.003
64.85	78.881	60.417	100.56	102.868
64.9	78.815	60.348	100.438	102.746
64.95	78.789	60.269	100.311	102.619
65	78.617	60.19	100.199	102.507
65.05	78.525	60.116	100.059	102.367
65.1	78.486	60.042	99.926	102.234
65.15	78.334	59.96	99.818	102.126
65.2	78.347	59.884	99.68	101.988
65.25	78.195	59.831	99.561	101.869
65.3	78.19	59.749	99.458	101.766
65.35	78.1	59.657	99.35	101.658
65.4	77.985	59.613	99.213	101.521
65.45	77.765	59.584	99.084	101.392
65.5	77.752	59.466	98.96	101.268
65.55	77.607	59.426	98.847	101.155
65.6	77.371	59.365	98.731	101.039
65.65	77.468	59.273	98.631	100.939
65.7	77.348	59.197	98.513	100.821
65.75	77.101	59.146	98.41	100.718
65.8	77.135	59.059	98.3	100.608
65.85	77.051	58.967	98.171	100.479
65.9	76.773	58.928	98.063	100.371
65.95	76.7	58.843	97.966	100.274
66	76.789	58.759	97.832	100.14
66.05	76.611	58.69	97.716	100.024
66.1	76.419	58.661	97.6	99.908
66.15	76.532	58.59	97.476	99.784
66.2	76.493	58.524	97.363	99.671
66.25	76.215	58.474	97.255	99.563
66.3	76.136	58.402	97.137	99.445
66.35	76.149	58.323	97.042	99.35
66.4	75.947	58.26	96.911	99.219
66.45	75.737	58.239	96.819	99.127
66.5	75.847	58.152	96.719	99.027
66.55	75.811	58.081	96.579	98.887
66.6	75.7	57.991	96.469	98.777
66.65	75.556	57.975	96.356	98.664
66.7	75.496	57.904	96.248	98.556
66.75	75.407	57.825	96.145	98.453
66.8	75.26	57.78	96.032	98.34
66.85	75.181	57.706	95.932	98.24
66.9	75.152	57.632	95.835	98.143
66.95	74.96	57.571	95.722	98.03
67	74.992	57.503	95.603	97.911
67.05	75	57.421	95.477	97.785
67.1	74.774	57.389	95.385	97.693
67.15	74.735	57.313	95.275	97.583
67.2	74.68	57.218	95.133	97.441
67.25	74.525	57.17	95.027	97.335
67.3	74.257	57.115	94.927	97.235
67.35	74.191	57.06	94.83	97.138
67.4	74.312	56.975	94.701	97.009
67.45	74.309	56.909	94.596	96.904
67.5	74.086	56.862	94.499	96.807
67.55	74.055	56.804	94.404	96.712
67.6	74.05	56.717	94.304	96.612
67.65	73.874	56.669	94.17	96.478
67.7	73.7	56.606	94.065	96.373
67.75	73.75	56.577	93.983	96.291
67.8	73.713	56.497	93.891	96.199
67.85	73.537	56.453	93.784	96.092
67.9	73.337	56.432	93.681	95.989
67.95	73.44	56.348	93.594	95.902
68	73.492	56.292	93.502	95.81
68.05	73.309	56.231	93.397	95.705
68.1	73.191	56.173	93.316	95.624
68.15	73.078	56.096	93.205	95.513
68.2	73.073	56.007	93.124	95.432
68.25	72.896	55.941	92.999	95.307
68.3	72.776	55.912	92.921	95.229
68.35	72.766	55.898	92.819	95.127
68.4	72.763	55.822	92.718	95.026
68.45	72.744	55.743	92.6	94.908
68.5	72.432	55.698	92.503	94.811
68.55	72.442	55.666	92.408	94.716
68.6	72.332	55.568	92.292	94.6
68.65	72.393	55.526	92.203	94.511
68.7	72.148	55.442	92.095	94.403
68.75	71.996	55.4	91.995	94.303
68.8	71.952	55.347	91.892	94.2
68.85	71.939	55.284	91.808	94.116
68.9	71.92	55.236	91.708	94.016
68.95	71.81	55.21	91.619	93.927
69	71.784	55.133	91.529	93.837
69.05	71.857	55.051	91.44	93.748
69.1	71.784	55.004	91.324	93.632
69.15	71.763	54.975	91.24	93.548
69.2	71.668	54.933	91.145	93.453
69.25	71.54	54.893	91.04	93.348
69.3	71.411	54.827	90.945	93.253
69.35	71.348	54.766	90.851	93.159
69.4	71.332	54.727	90.748	93.056
69.45	71.169	54.69	90.656	92.964
69.5	70.994	54.621	90.569	92.877
69.55	71.088	54.561	90.459	92.767
69.6	71.099	54.481	90.348	92.656
69.65	71.07	54.445	90.269	92.577
69.7	70.983	54.392	90.167	92.475
69.75	70.938	54.339	90.077	92.385
69.8	70.728	54.297	89.956	92.264
69.85	70.547	54.233	89.877	92.185
69.9	70.576	54.16	89.791	92.099
69.95	70.482	54.123	89.68	91.988
70	70.382	54.062	89.596	91.904
70.05	70.306	54.015	89.514	91.822
70.1	70.287	53.975	89.417	91.725
70.15	70.314	53.914	89.322	91.63
70.2	70.248	53.854	89.236	91.544
70.25	70.224	53.785	89.138	91.446
70.3	70.125	53.724	89.051	91.359
70.35	69.881	53.664	88.967	91.275
70.4	69.802	53.606	88.865	91.173
70.45	69.818	53.54	88.788	91.096
70.5	69.715	53.495	88.688	90.996
70.55	69.699	53.447	88.625	90.933
70.6	69.534	53.36	88.533	90.841
70.65	69.537	53.313	88.439	90.747
70.7	69.487	53.284	88.339	90.647
70.75	69.466	53.247	88.257	90.565
70.8	69.384	53.178	88.128	90.436
70.85	69.356	53.099	88.047	90.355
70.9	69.23	53.049	87.931	90.239
70.95	69.051	52.991	87.847	90.155
71	69.022	52.946	87.752	90.06
71.05	68.97	52.893	87.665	89.973
71.1	68.933	52.838	87.581	89.889
71.15	68.867	52.782	87.494	89.802
71.2	68.686	52.743	87.428	89.736
71.25	68.686	52.719	87.344	89.652
71.3	68.649	52.653	87.271	89.579
71.35	68.56	52.632	87.16	89.468
71.4	68.581	52.561	87.073	89.381
71.45	68.413	52.492	86.987	89.295
71.5	68.213	52.471	86.901	89.209
71.55	68.165	52.416	86.817	89.125
71.6	68.079	52.35	86.749	89.057
71.65	68.1	52.323	86.654	88.962
71.7	68.076	52.257	86.583	88.891
71.75	67.992	52.215	86.483	88.791
71.8	67.989	52.157	86.378	88.686
71.85	67.953	52.128	86.291	88.599
71.9	67.845	52.072	86.201	88.509
71.95	67.724	52.019	86.083	88.391
72	67.669	51.99	86.004	88.312
72.05	67.504	51.949	85.927	88.235
72.1	67.483	51.916	85.841	88.149
72.15	67.412	51.85	85.758	88.066
72.2	67.43	51.8	85.687	87.995
72.25	67.291	51.771	85.61	87.918
72.3	67.233	51.707	85.521	87.829
72.35	67.149	51.662	85.443	87.751
72.4	67.126	51.618	85.356	87.664
72.45	67.165	51.578	85.28	87.588
72.5	67.125	51.516	85.221	87.529
72.55	66.923	51.449	85.104	87.412
72.6	66.829	51.383	85.023	87.331
72.65	66.894	51.346	84.947	87.255
72.7	66.721	51.32	84.864	87.172
72.75	66.558	51.281	84.751	87.059
72.8	66.479	51.228	84.677	86.985
72.85	66.563	51.157	84.599	86.907
72.9	66.403	51.133	84.48	86.788
72.95	66.382	51.058	84.441	86.749
73	66.359	51	84.371	86.679
73.05	66.301	50.939	84.302	86.61
73.1	66.278	50.887	84.213	86.521
73.15	66.138	50.868	84.143	86.451
73.2	66.052	50.829	84.03	86.338
73.25	66.01	50.789	83.959	86.267
73.3	65.855	50.744	83.898	86.206
73.35	65.752	50.725	83.809	86.117
73.4	65.779	50.68	83.723	86.031
73.45	65.755	50.656	83.652	85.96
73.5	65.703	50.606	83.568	85.876
73.55	65.679	50.547	83.489	85.797
73.6	65.661	50.496	83.424	85.732
73.65	65.584	50.427	83.345	85.653
73.7	65.461	50.39	83.274	85.582
73.75	65.34	50.345	83.198	85.506
73.8	65.322	50.286	83.101	85.409
73.85	65.262	50.233	83.033	85.341
73.9	65.235	50.206	82.941	85.249
73.95	65.188	50.15	82.854	85.162
74	65.133	50.124	82.765	85.073
74.05	65.004	50.065	82.673	84.981
74.1	65.025	50.046	82.616	84.924
74.15	65.075	49.988	82.521	84.829
74.2	64.954	49.948	82.432	84.74
74.25	64.836	49.921	82.343	84.651
74.3	64.818	49.884	82.275	84.583
74.35	64.776	49.852	82.233	84.541
74.4	64.784	49.788	82.136	84.444
74.45	64.705	49.767	82.065	84.373
74.5	64.569	49.74	82.012	84.32
74.55	64.521	49.671	81.934	84.242
74.6	64.532	49.599	81.847	84.155
74.65	64.516	49.572	81.761	84.069
74.7	64.422	49.556	81.658	83.966
74.75	64.269	49.519	81.577	83.885
74.8	64.104	49.469	81.504	83.812
74.85	64.051	49.407	81.443	83.751
74.9	64.03	49.351	81.375	83.683
74.95	64.023	49.306	81.294	83.602
75	63.975	49.242	81.22	83.528

## Sheet: Figure 3f
Case	Water yield
	mL m-2 kWh-1	mL m-2 h-1
1L1H	5216.05	609.6
1L2H	4926.45	377.6
1L3H	3274.4	276.3
2L1H	4445.71	467.2
2L2H	4600.49	387.2
2L3H	4575.84	339.7

[truncated: 6 more sheets: Figure 4b, Figure 4c, Figure 4d, Figure 4e, Figure 4f, Figure 5a]
